# Supplementary material for: Cardiovascular adaptation to hypoxia and the role of peripheral resistance
Source: eLife. 2017 Oct 19;6:e28755. doi: 10.7554/eLife.28755 (PMC5648530; doi:10.7554/eLife.28755)
Supplement: Supplementary file 1. [file elife-28755-supp1.xlsx]

## Sheet: Sheet1
	Figure 1A	Littermate		K14cre-HIF1		K14cre-HIF2		K14cre-Arg1		K14cre-NOS2			Figure 2A	0.15		0.12		0.1			Figure 3A	Littermate		K14cre-HIF1							Figure 4A	Littermate		K14cre-HIF2							Figure 6A	Littermate		K14cre-NOS2
		Mean	deviation	Mean	deviation	Mean	deviation	Mean	deviation	Mean	deviation			Mean	deviation	Mean	deviation	Mean	deviation			Mean	deviation	Mean	deviation							Mean	deviation	Mean	deviation							Mean	deviation	Mean	deviation
	1	514.677	44.7803	507.476	26.5987	544.862	52.7665	534.416	19.7431	543.425	48.593		1	145.305	3.35824	135.5	6.33358	138.303	6.44056		1	33.2213	0.36712	32.8097	0.5497						1	33.2213	0.36712	33.3697	0.77316						1	33.2213	0.36712	33.6302	0.622278
	2	526.241	35.3016	520.839	35.9993	545.688	35.703	518.658	54.0295	575.278	31.3706		2	141.524	6.98312	137.466	6.0014	138.526	6.97833		2	33.3454	0.373828	32.9444	0.568473						2	33.3454	0.373828	33.1997	0.636492						2	33.3454	0.373828	33.5437	0.670982
	3	516.646	42.0374	505.059	25.6215	521.027	48.5025	504.898	23.4027	535.563	29.3716		3	146.57	5.6806	136.061	5.60003	135.248	6.9433		3	33.2379	0.289862	32.9506	0.656557						3	33.2379	0.289862	33.3492	0.528658						3	33.2379	0.289862	33.7932	0.751347
	4	523.246	34.2382	523.485	33.0111	530.316	33.8733	560.196	20.8665	528.213	9.60645		4	144.544	5.23032	133.477	4.93413	134.842	8.54218		4	33.4074	0.260558	33.2183	0.578365						4	33.4074	0.260558	33.7155	0.442467						4	33.4074	0.260558	33.829	0.331553
	5	540.903	32.8665	540.612	31.96	526.406	54.4792	483.149	27.2082	544.902	38.836		5	143.962	3.6999	134.591	6.85569	135.063	9.37773		5	33.5881	0.252428	33.3184	0.459756						5	33.5881	0.252428	33.7978	0.635834						5	33.5881	0.252428	34.0341	0.639249
	6	530.677	55.2541	565.524	57.9297	560.555	61.7886	547.581	36.937	566.76	20.6534		6	144.995	5.85747	138.085	6.61074	136.239	5.70243		6	33.5557	0.39413	33.1359	0.630672						6	33.5557	0.39413	33.9431	0.692299						6	33.5557	0.39413	34.4001	0.219958
	7	570.573	50.3275	585.048	39.868	551.663	35.7021	531.237	21.0178	542.755	29.9764		7	143.991	4.28625	137.281	6.69486	135.407	4.98789		7	33.6292	0.27198	33.2792	0.472496						7	33.6292	0.27198	33.9376	0.764035						7	33.6292	0.27198	34.3795	0.185599
	8	603.101	45.488	626.971	39.8769	589.04	49.9852	591.418	22.5962	593.648	30.2043		8	142.119	6.37208	136.475	7.62098	137.398	7.39223		8	33.6883	0.510567	33.1958	0.561399						8	33.6883	0.510567	33.911	0.587098						8	33.6883	0.510567	34.3695	0.633655
	9	657.105	47.261	669.166	28.3585	641.44	54.4158	687.191	20.9832	630.857	27.6572		9	144.179	7.24158	133.759	6.99339	137.34	7.29373		9	33.4767	0.203179	33.1695	0.690137						9	33.4767	0.203179	33.8209	0.69207						9	33.4767	0.203179	34.4807	0.539957
	10	642.871	46.0325	641.709	34.4274	654.842	24.9701	650.462	32.0273	591.701	33.8384		10	145.356	9.61377	133.143	7.91514	138.413	8.82981		10	33.7735	0.255457	33.1207	0.625979						10	33.7735	0.255457	33.7959	0.619627						10	33.7735	0.255457	34.4617	0.42795
	11	629.358	41.249	636.184	35.7394	640.794	39.5223	635.21	46.122	597.184	45.9517		11	144.002	8.91335	130.615	6.89986	137.377	6.01109		11	33.753	0.386903	33.0478	0.39948						11	33.753	0.386903	33.6305	0.413486						11	33.753	0.386903	34.7078	0.131261
	12	592.948	53.3595	623.056	41.4423	628.564	42.096	600.646	29.3165	594.158	22.5606		12	142.297	7.2053	127.28	4.60496	138.76	6.17158		12	33.8266	0.38186	32.9668	0.556741						12	33.8266	0.38186	33.721	0.536412						12	33.8266	0.38186	34.5819	0.337943
	13	615.361	37.915	576.999	49.4694	611.41	34.7901	638.535	15.4965	565.233	35.4907		13	141.335	6.555	128.478	3.97622	137.762	8.87652		13	33.519	0.267502	33.0218	0.801669						13	33.519	0.267502	33.5973	0.415703						13	33.519	0.267502	34.3594	0.550317
	14	603.561	55.6277	587.736	62.8611	615.219	30.9281	655.813	19.6131	562.89	46.928		14	139.22	8.05438	130.08	2.80994	134.655	8.79265		14	33.4501	0.584677	32.8617	0.567614						14	33.4501	0.584677	33.67	0.607778						14	33.4501	0.584677	34.3931	0.603272
	15	572.347	55.6234	551.297	66.6668	573.985	54.8173	566.636	51.0842	532.102	26.79		15	139.065	8.02478	127.869	4.48085	135.454	9.4509		15	33.0887	0.354264	32.0237	0.915633						15	33.0887	0.354264	33.6966	0.704627						15	33.0887	0.354264	34.4287	0.634107
	16	570.833	31.8645	573.148	52.6368	568.678	59.5194	566.604	39.2124	537.796	52.0069		16	140.168	10.4767	127.941	5.03746	134.716	9.1152		16	29.873	0.737772	28.7049	0.618245						16	29.873	0.737772	32.7289	1.21532						16	29.873	0.737772	33.9676	0.675449
	17	548.493	50.5245	568.906	51.1306	590.69	42.691	554.191	34.6105	555.339	12.979		17	137.482	5.83415	128.397	5.24974	133.844	10.3367		17	28.8741	0.393157	28.4128	0.72791						17	28.8741	0.393157	31.2518	1.30712						17	28.8741	0.393157	30.8681	0.452018
	18	577.904	32.6221	577.569	51.8604	537.086	40.3226	592.809	23.1576	556.28	27.3048		18	138.114	4.87503	128.322	5.06386	134.288	8.55157		18	29.3233	0.526191	28.7436	0.813625						18	29.3233	0.526191	29.7791	1.31813						18	29.3233	0.526191	29.4701	1.20167
	19	584.875	50.5366	566.036	38.4276	593.743	29.3557	597.846	56.1847	573.82	52.5856		19	136.015	5.7749	129.363	7.18314	132.97	9.35155		19	29.8348	0.716422	29.2401	0.650032						19	29.8348	0.716422	29.7991	1.59319						19	29.8348	0.716422	29.8644	1.27715
	20	544.997	45.6425	510.499	35.6553	536.433	30.4353	626.905	22.5983	554.603	56.0964		20	138.656	6.46012	128.43	10.1718	133.455	10.3956		20	30.1208	0.727996	29.6445	0.56013						20	30.1208	0.727996	30.2856	1.2735						20	30.1208	0.727996	30.4098	1.10466
	21	505.22	32.9723	520.915	28.8811	533.422	27.4527	515.872	33.1087	527.729	35.3475		21	143.436	7.5917	128.128	9.60614	132.333	11.0101		21	30.3552	0.865173	29.8646	0.534141						21	30.3552	0.865173	30.7155	1.11192						21	30.3552	0.865173	30.8825	0.95554
	22	535.942	37.971	521.8	27.4738	574.173	31.1467	531.246	43.0131	518.515	19.4114		22	147.154	3.76093	127.7	8.59726	131.646	11.1506		22	30.6431	0.747011	29.91	0.538861						22	30.6431	0.747011	31.0512	0.871104						22	30.6431	0.747011	31.2138	0.741367
	23	501.377	41.1773	524.121	24.7907	534.505	42.485	490.956	32.4803	496.31	16.1413		23	143.836	7.41719	125.139	8.51648	133.097	10.3436		23	30.9582	0.69913	29.9193	0.47449						23	30.9582	0.69913	31.0575	0.805246						23	30.9582	0.69913	31.409	0.692097
	24	506.128	38.0197	502.808	41.1933	552.14	21.3701	479.808	15.7427	524.242	36.358		24	136.29	10.2196	124.173	7.53281	133.586	10.4454		24	31.0503	0.783003	30.0606	0.500342						24	31.0503	0.783003	31.2256	0.76657						24	31.0503	0.783003	31.5702	0.60143
	25	509.107	29.3144	502.444	18.9257	550.625	31.5042	519.713	50.438	535.488	29.8842		25	138.038	9.8996	127.842	5.73794	133.432	12.0076		25	31.143	0.62134	30.1261	0.391065						25	31.143	0.62134	31.2578	0.703384						25	31.143	0.62134	31.7606	0.71731
	26	504.625	32.5747	515.529	17.4438	536.654	28.5756	501.26	26.941	497.722	56.3888		26	133.015	10.8535	129.833	4.76302	133.243	11.3171		26	31.3967	0.689986	30.13	0.34688						26	31.3967	0.689986	31.2729	0.886328						26	31.3967	0.689986	31.615	0.510871
	27	515.074	47.9	513.967	26.0403	529.833	41.4012	492.896	36.3184	528.904	35.6334		27	135.59	9.46772	131.792	4.28808	134.358	8.62311		27	31.3206	0.599009	30.1262	0.776736						27	31.3206	0.599009	31.1723	0.858452						27	31.3206	0.599009	31.8114	0.445779
	28	515.091	30.2069	515.837	18.8166	540.073	36.4746	495.433	31.3119	536.049	29.9942		28	134.812	10.8242	133.756	6.54754	135.087	9.77714		28	31.3269	0.416182	30.4161	0.733215						28	31.3269	0.416182	31.2747	0.969622						28	31.3269	0.416182	31.9224	0.351278
													29	134.57	11.2771	129.981	9.48015	136.082	9.17293		29	31.5804	0.376007	30.7341	0.485078						29	31.5804	0.376007	31.741	0.844101						29	31.5804	0.376007	32.1692	0.368975
													30	131.627	10.9617	130.544	10.8371	134.97	9.63186		30	31.4818	0.343424	30.672	0.424731						30	31.4818	0.343424	31.593	1.04661						30	31.4818	0.343424	32.5863	0.4107
													31	130.818	10.385	131.594	9.27914	135.789	9.72642		31	31.7937	0.51599	30.8776	0.632842						31	31.7937	0.51599	31.4558	0.860552						31	31.7937	0.51599	32.4296	0.395585
	Figure 1B	Littermate		K14cre-HIF1		K14cre-HIF2		K14cre-Arg1		K14cre-NOS2			32	132.745	9.15479	133.974	10.0464	135.654	8.16648		32	31.7952	0.619929	30.8417	0.433199						32	31.7952	0.619929	31.543	1.01487						32	31.7952	0.619929	32.5136	0.53574
		Mean	deviation	Mean	deviation	Mean	deviation	Mean	deviation	Mean	deviation		33	129.201	11.1306	129.544	8.43775	136.129	8.01662		33	32.0189	0.55676	30.7525	0.361509						33	32.0189	0.55676	31.6834	1.02531						33	32.0189	0.55676	32.6334	0.429663
	1	104.792	7.68317	106.278	5.97261	101.311	4.85089	92.0414	6.9257	94.6293	5.34568		34	129.266	11.2152	130.976	6.73314	137.012	6.95669		34	31.9363	0.595914	30.5015	0.584627						34	31.9363	0.595914	31.6865	0.874736						34	31.9363	0.595914	32.2215	0.591122
	2	101.711	7.34807	109.297	6.5897	98.791	4.78432	90.9457	9.70631	98.9542	5.92013		35	132.127	8.33603	133.821	7.76289	135.196	5.55585		35	31.5688	0.366433	30.7202	0.70494						35	31.5688	0.366433	31.5735	0.944518						35	31.5688	0.366433	32.5215	0.355113
	3	101.764	6.45245	102.419	4.38897	94.2196	3.72937	88.1633	3.54204	90.7478	3.00604		36	132.457	7.98219	135.3	8.10598	137.218	5.98219		36	31.512	0.497025	30.6167	0.851076						36	31.512	0.497025	31.4703	1.2403						36	31.512	0.497025	32.2385	0.407223
	4	100.21	5.93418	105.488	5.9491	96.898	4.71347	99.1919	7.33751	90.5088	2.34531		37	138.93	13.6971	135.25	6.82627	137.173	5.34887		37	31.6845	0.321442	30.5265	0.499747						37	31.6845	0.321442	31.7292	1.00143						37	31.6845	0.321442	32.4535	0.593992
	5	106.157	5.62508	107.122	4.8908	92.6377	2.41172	87.7017	4.80469	96.4087	2.47159		38	139.003	12.0048	134.749	6.69306	136.931	5.3577		38	31.5468	0.361559	30.6823	0.646804						38	31.5468	0.361559	31.6854	0.813567						38	31.5468	0.361559	32.3878	0.386703
	6	100.518	7.71743	110.375	8.47051	97.6618	4.92747	93.9403	5.48074	94.078	6.09617		39	133.328	7.93375	134.283	5.62735	136.331	5.20533		39	31.9899	0.300604	30.9226	0.864018						39	31.9899	0.300604	31.7063	0.958633						39	31.9899	0.300604	32.3462	0.425838
	7	108.319	9.17064	111.878	7.67485	94.5585	5.42032	97.2348	10.9835	94.0954	2.98292		40	133.752	9.20772	134.805	4.261	137.628	3.70293		40	32.112	0.448622	31.1213	0.698782						40	32.112	0.448622	31.8618	0.634359						40	32.112	0.448622	32.687	0.406642
	8	112.099	7.8273	118.811	5.0476	102.786	8.76574	102.628	7.32711	100.082	4.20714		41	136.277	9.42917	135.374	6.01239	137.882	3.31685		41	32.2468	0.564966	31.2171	0.68108						41	32.2468	0.564966	32.0697	0.699256						41	32.2468	0.564966	32.46	0.492386
	9	117.769	7.39717	127.475	8.65477	112.029	9.43114	116.914	9.48978	108.8	5.46537		42	139.314	8.95499	135.921	6.8186	138.975	3.91593		42	32.674	0.469593	31.0694	0.4545						42	32.674	0.469593	32.1114	0.546471						42	32.674	0.469593	32.379	0.410771
	10	116.464	5.87557	124.32	7.01239	114.716	5.17149	111.558	8.04156	104.244	4.96046		43	140.804	8.61249	138.541	9.94367	141.411	4.30013		43	32.6474	0.505175	31.2373	0.53955						43	32.6474	0.505175	31.7573	0.719215						43	32.6474	0.505175	32.4445	0.435345
	11	117.73	8.39759	126.008	9.41785	113.047	7.05026	110.95	8.54903	108.071	7.32815		44	136.556	7.67166	136.223	7.7794	140.403	2.68176		44	32.6415	0.527341	31.1669	0.533184						44	32.6415	0.527341	31.8934	0.843364						44	32.6415	0.527341	32.493	0.574804
	12	114.246	7.15231	124.896	3.71557	111.426	4.70569	103.808	6.6796	106.716	3.94188		45	142.703	12.1946	134.213	8.87542	139.701	3.61604		45	32.5203	0.555658	31.2834	0.583982						45	32.5203	0.555658	31.7024	0.733814						45	32.5203	0.555658	32.5018	0.58855
	13	118.552	6.64651	119.155	7.9553	114.195	3.76158	111.548	11.0808	104.649	3.95958		46	136.601	10.1143	135.845	12.1448	140.179	5.11039		46	32.3194	0.634766	31.2153	0.645126						46	32.3194	0.634766	31.7905	0.700377						46	32.3194	0.634766	32.3653	0.277602
	14	118.258	6.56911	119.105	11.0162	115.084	5.06652	116.979	11.5482	107.717	7.42435		47	138.493	11.1642	135.784	9.97134	140.114	5.64983		47	32.2538	0.781325	30.7658	0.87107						47	32.2538	0.781325	31.8204	0.754848						47	32.2538	0.781325	32.6787	0.53543
	15	114.456	9.68139	117.564	9.40142	108.236	7.0512	105.65	8.06673	104.17	3.12943		48	141.575	13.7118	133.436	8.99293	140.322	6.52175		48	32.3363	0.61405	30.9671	0.932114						48	32.3363	0.61405	31.5109	0.673562						48	32.3363	0.61405	32.4596	0.455765
	16	112.927	6.2644	119.921	6.70029	108.975	6.89738	104.675	8.63495	104.569	5.09841		49	137.357	11.2334	133.102	10.6762	138.081	7.44794		49	32.2594	0.710713	30.9311	0.505967						49	32.2594	0.710713	31.6234	0.799218						49	32.2594	0.710713	32.2324	0.326727
	17	111.461	7.8528	118.637	7.26566	111.719	6.80974	102.928	13.7244	105.755	3.38781		50	133.088	8.88531	131.058	9.87349	137.792	9.47848		50	32.2066	0.659134	30.7951	0.423486						50	32.2066	0.659134	31.5719	0.688813						50	32.2066	0.659134	32.414	0.377788
	18	111.441	8.01204	122.039	6.7294	104.86	4.59717	108.558	12.1771	106.944	3.30383		51	134.972	9.82709	129.262	7.96779	138.721	9.46426		51	31.7994	0.384838	30.7306	0.436511						51	31.7994	0.384838	31.5149	0.885067						51	31.7994	0.384838	32.3699	0.41778
	19	116.137	5.66197	121.125	10.0758	113.655	3.30519	109.558	3.00183	109.684	7.11204		52	132.028	9.57531	132.038	6.29002	137.538	10.2919		52	31.9755	0.615572	30.8753	0.444955						52	31.9755	0.615572	31.6858	0.739825						52	31.9755	0.615572	32.2776	0.285326
	20	107.844	4.57373	112.325	8.47715	104.487	5.09235	113.656	6.54454	110.491	7.83025		53	125.214	5.64697	133.189	7.92133	135.58	8.96684		53	31.8063	0.57012	30.803	0.414142						53	31.8063	0.57012	31.9445	0.833941						53	31.8063	0.57012	32.3439	0.31263
	21	106.146	6.8225	111.013	7.78023	102.687	4.61035	97.5958	3.73895	103.223	3.51591		54	124.667	5.38395	134.438	10.7381	134.414	8.33013		54	31.925	0.96545	30.9716	0.494122						54	31.925	0.96545	31.9679	0.912797						54	31.925	0.96545	32.1511	0.189
	22	107.473	6.27077	111.864	6.88063	102.337	3.13723	98.0179	7.32905	100.871	3.64588		55	127.033	8.91937	134.024	12.5448	132.433	9.40332		55	31.728	0.830302	30.8085	0.648029						55	31.728	0.830302	31.9354	0.917701						55	31.728	0.830302	32.2772	0.159655
	23	101.366	4.0755	108.861	7.67475	99.9067	5.77019	93.5713	8.73892	94.6074	2.96997		56	133.206	10.7031	133.558	11.313	129.531	10.449		56	31.7141	0.635612	30.7093	0.6076						56	31.7141	0.635612	31.879	0.848537						56	31.7141	0.635612	31.9778	0.477218
	24	101.832	6.80036	105.483	6.53533	97.9814	2.85487	89.1988	6.76902	96.2053	4.07099		57	130.899	11.2054	135.758	11.0433	127.273	10.6151		57	31.6499	0.910804	30.6844	0.723555						57	31.6499	0.910804	31.8961	0.813627						57	31.6499	0.910804	31.9671	0.347045
	25	101.482	5.03643	104.035	3.42844	97.3657	4.64358	94.6545	6.52504	97.281	3.45593		58	129.558	6.59772	134.033	12.0508	125.277	11.4119		58	31.8529	0.783395	30.4766	0.68742						58	31.8529	0.783395	31.8391	0.948818						58	31.8529	0.783395	31.9642	0.422545
	26	99.6374	2.87908	105.079	5.62342	96.4581	4.59204	91.3607	8.04579	90.8855	6.36389		59	130.924	7.34917	133.856	11.3756	124.046	10.9483		59	31.8679	0.853443	30.567	0.430477						59	31.8679	0.853443	32.2584	0.911964						59	31.8679	0.853443	31.893	0.506023
	27	102.72	5.13349	103.542	3.87215	98.6185	4.87263	88.4455	6.3907	92.9585	3.58653		60	133.96	10.9777	134.118	12.4138	123.299	10.9277		60	31.7928	0.752969	30.5006	0.788082						60	31.7928	0.752969	32.0178	0.865922						60	31.7928	0.752969	32.1937	0.451573
	28	100.939	4.40501	103.287	5.60912	95.7212	5.18643	87.2044	6.29987	94.2079	3.67622		61	131.701	12.381	132.885	12.2503	123.555	11.6071		61	31.6094	0.667732	30.7793	0.794709						61	31.6094	0.667732	31.7762	0.98598						61	31.6094	0.667732	32.2709	0.457669
													62	133.735	15.8357	133.785	12.0079	122.588	10.5415		62	31.4483	0.796681	30.8839	0.805504						62	31.4483	0.796681	31.7818	0.859953						62	31.4483	0.796681	32.0865	0.430615
													63	126.893	9.14605	131.413	10.1604	123.662	12.6437		63	32.2005	0.9611	32.0939	0.680908						63	32.2005	0.9611	32.186	0.973097						63	32.2005	0.9611	32.112	0.41742
	Figure 1C	Littermate		K14cre-HIF1		K14cre-HIF2		K14cre-Arg1		K14cre-NOS2			64	125.812	8.96188	133.397	10.7955	123.921	16.945		64	32.8316	0.517578	32.5239	0.633334						64	32.8316	0.517578	32.7037	1.09362						64	32.8316	0.517578	32.4158	0.181265
		Mean	deviation	Mean	deviation	Mean	deviation	Mean	deviation	Mean	deviation		65	129.809	7.505	133.749	12.2589	123.698	18.0025		65	33.218	0.699349	32.4881	0.364791						65	33.218	0.699349	32.9434	1.02155						65	33.218	0.699349	32.8691	0.58348
	1	33.5646	0.305827	33.431	0.430808	33.4195	0.798921	33.9279	0.5826	33.8749	0.504602		66	131.038	9.42082	135.315	13.6562	123.269	17.5137		66	33.4732	0.485865	32.29	0.565078						66	33.4732	0.485865	33.8212	0.982351						66	33.4732	0.485865	33.5837	0.133188
	2	33.3479	0.34526	33.1985	0.439073	33.6908	0.530844	33.8087	0.729455	33.9275	0.320282		67	129.012	8.70917	138.185	15.2583	118.327	18.231		67	33.6492	0.536918	32.8075	0.491494						67	33.6492	0.536918	33.7486	0.985516						67	33.6492	0.536918	33.4913	0.259429
	3	33.2122	0.323583	33.0392	0.53922	33.5891	0.398499	33.7913	0.465958	33.9068	0.482852		68	128.389	9.37105	140.539	13.6565	115.979	17.7685		68	33.4454	0.492855	33.0384	0.830991						68	33.4454	0.492855	33.5768	0.893013						68	33.4454	0.492855	33.4804	0.211095
	4	33.1011	0.426238	33.2256	0.470336	33.3792	0.433407	33.8282	0.4575	33.8697	0.38291		69	131.543	9.49583	138.638	13.4285	113.471	17.917		69	33.5538	0.528612	33.1002	0.559971						69	33.5538	0.528612	33.8532	0.916391						69	33.5538	0.528612	33.7123	0.36929
	5	33.1791	0.309019	33.0485	0.233564	33.0428	0.570401	33.7545	0.419918	33.2772	0.892109		70	137.456	10.016	136.737	11.0631	113.325	16.333		70	33.7561	0.64075	32.7576	0.717237						70	33.7561	0.64075	33.7797	0.722087						70	33.7561	0.64075	33.4899	0.275033
	6	33.2582	0.491658	33.0718	0.538327	33.3586	0.502046	33.9009	0.65271	33.7667	0.738717		71	137.105	7.24585	134.141	8.55825	113.262	14.6803		71	33.3236	0.399335	32.6719	0.490286						71	33.3236	0.399335	33.8181	0.56154						71	33.3236	0.399335	33.7446	0.385698
	7	33.088	0.397999	33.0346	0.493996	33.2111	0.493866	33.8557	0.566691	33.9307	0.46517		72	132.555	7.41415	133.135	9.32349	111.5	13.523		72	33.6657	0.426714	32.5674	0.61403						72	33.6657	0.426714	33.8038	0.604778						72	33.6657	0.426714	33.4343	0.1125
	8	33.5076	0.61691	33.4753	0.571076	33.5323	0.516157	34.2034	0.439393	33.8589	0.440257		73	129.219	5.21782	133.138	9.16091	109.385	12.5822		73	33.1002	0.892259	32.7706	0.349587						73	33.1002	0.892259	33.7465	0.721871						73	33.1002	0.892259	33.2896	0.119876
	9	34.0532	0.526718	33.9162	0.426922	33.9916	0.676332	34.4034	0.430608	33.9317	0.363298		74	131.789	8.08938	131.395	7.92127	105.533	12.6088		74	33.6377	0.603412	32.612	0.283382						74	33.6377	0.603412	33.474	0.617965						74	33.6377	0.603412	33.8085	0.300076
	10	34.1231	0.573009	33.8814	0.300696	34.1554	0.618256	34.5464	0.465402	34.151	0.307128		75	139.269	13.0252	129.494	5.30819	103.902	12.2519		75	33.2145	0.438506	32.5052	0.379206						75	33.2145	0.438506	33.2645	0.568212						75	33.2145	0.438506	33.7432	0.188618
	11	34.2897	0.450738	33.7921	0.462533	34.188	0.454898	34.6207	0.519873	34.0633	0.571933		76	136.106	12.3808	128.345	6.68466	102.604	11.8404		76	32.9354	0.250783	32.7858	0.244328						76	32.9354	0.250783	33.668	0.73762						76	32.9354	0.250783	33.4358	0.133791
	12	33.9756	0.304767	33.8989	0.353383	34.2863	0.457259	34.4955	0.442407	34.1676	0.290002		77	133.165	10.3084	126.889	7.79439	102.808	10.0426		77	33.0085	0.571405	32.9082	0.171927						77	33.0085	0.571405	33.8179	0.854602						77	33.0085	0.571405	33.271	0.134229
	13	33.7562	0.667611	33.6767	0.595546	34.0338	0.329889	34.493	0.243457	33.9661	0.687696		78	133.229	12.3162	124.625	6.99973	102.968	11.7229		78	32.9819	0.963122	32.8352	0.340662						78	32.9819	0.963122	33.8899	0.683446						78	32.9819	0.963122	33.1958	0.547476
	14	34.3233	0.425798	33.7362	0.363419	34.0691	0.432917	34.2333	0.586933	34.1903	0.716452		79	127.424	11.0854	123.396	7.45975	101.637	11.5597		79	33.0732	0.739141	32.9548	0.129282						79	33.0732	0.739141	33.971	0.770957						79	33.0732	0.739141	33.1774	0.186082
	15	33.9544	0.414006	33.6506	0.535859	34.0479	0.599342	34.6955	0.477958	34.1971	0.352735		80	124.065	11.8104	119.864	5.65507	100.941	10.5151		80	33.2711	0.643186	32.7049	0.309316						80	33.2711	0.643186	33.8728	0.730693						80	33.2711	0.643186	33.3475	0.234809
	16	33.545	0.374584	33.6541	0.491816	33.771	0.337934	34.3644	0.554039	34.183	0.503686		81	120.251	7.87187	120.634	4.82753	101.396	9.15232		81	33.0497	0.697329	32.9258	0.195883						81	33.0497	0.697329	33.2991	0.785359						81	33.0497	0.697329	34.0017	0.213382
	17	33.908	0.521247	33.6164	0.672694	33.7586	0.448804	34.2357	0.472707	34.0563	0.556232		82	119.504	9.87676	120.457	3.91686	102.799	9.86201		82	33.2969	0.378118	32.8532	0.613694						82	33.2969	0.378118	33.8794	0.799721						82	33.2969	0.378118	33.319	0.274413
	18	33.793	0.572799	33.4842	0.367797	33.8176	0.726791	34.3871	0.439775	34.2432	0.344135		83	122.136	14.0065	118.647	3.76454	102.009	9.12644		83	33.6713	0.22598	33.3058	0.778204						83	33.6713	0.22598	33.6699	0.980091						83	33.6713	0.22598	33.7724	0.262776
	19	33.9648	0.430419	33.8665	0.503257	33.8947	0.644926	34.6011	0.559936	34.2965	0.352654		84	124.536	14.3018	118.106	6.2268	99.4973	8.39972		84	33.2569	0.519733	32.7394	0.529859						84	33.2569	0.519733	33.3131	0.938559						84	33.2569	0.519733	34.1087	0.0402956
	20	33.6973	0.511399	33.5027	0.573332	33.8299	0.569956	34.6556	0.505048	34.172	0.334722		85	128.206	9.82844	119.438	5.64867	98.4329	9.16625		85	32.6954	0.659688	32.8897	0.456422						85	32.6954	0.659688	33.3901	0.771827						85	32.6954	0.659688	33.191	0.482911
	21	33.6309	0.715578	33.3381	0.313721	33.4566	0.411479	34.6613	0.3578	34.4879	0.269336		86	125.235	12.5123	118.939	5.18379	101.089	7.92475		86	33.0705	0.342024	33.0685	0.30112						86	33.0705	0.342024	33.5622	0.628398						86	33.0705	0.342024	32.9974	0.352382
	22	33.2749	0.513525	33.4078	0.582055	33.4826	0.436406	34.1027	0.440243	34.1341	0.661026		87	122.785	12.3202	117.22	4.61494	101.87	9.16683
	23	33.3033	0.591598	33.4454	0.661357	33.504	0.629519	34.3353	0.474915	34.0559	0.262983		88	124.565	17.9807	116.254	4.68318	99.4805	9.66936		Figure 3C	Littermate		Littermate		K14cre-HIF1		K14cre-HIF1			Figure 4C	Littermate		Littermate		K14cre-HIF2		K14cre-HIF2			Figure 6B	Littermate		Littermate		K14cre-NOS2		K14cre-NOS2
	24	33.5636	0.485543	33.3495	0.552118	33.343	0.561782	34.2489	0.305377	33.8068	0.394274		89	121.846	17.9613	114.215	3.82454	98.9667	9.00575			Systolic		Diastolic		Systolic		Diastolic				Systolic		Diastolic		Systolic		Diastolic				Systolic		Diastolic		Systolic		Diastolic
	25	33.4855	0.563156	33.3908	0.639124	33.5805	0.35501	34.1654	0.400425	33.9168	0.356807		90	124.623	19.036	114.309	4.87042	98.0599	8.27685			Mean	deviation	Mean	deviation	Mean	deviation	Mean	deviation			Mean	deviation	Mean	deviation	Mean	deviation	Mean	deviation			Mean	deviation	Mean	deviation	Mean	deviation	Mean	deviation
	26	33.2507	0.460756	33.079	0.682085	33.3648	0.32344	34.2759	0.357428	33.9644	0.710396		91	123.634	18.6265	113.012	4.68542	97.1602	6.14083		1	138.303	6.44056	101.49	5.90222	105.457	10.2581	138.303	6.44056		1	138.303	6.44056	101.49	5.90222	129.246	11.631	99.2541	9.75873		1	138.303	6.44056	101.49	5.90222	135.298	6.67237	104.092	6.3069
	27	33.2656	0.481442	32.8988	0.577325	33.1731	0.478718	33.8965	0.479308	33.8254	0.263492		92	122.975	12.5102	114.199	2.89126	96.5834	5.44541		2	138.526	6.97833	100.744	5.96656	105.797	11.0379	138.526	6.97833		2	138.526	6.97833	100.744	5.96656	128.47	13.3216	98.4237	11.372		2	138.526	6.97833	100.744	5.96656	134.778	6.9959	103.78	6.40117
	28	33.22	0.486556	33.0294	0.63455	33.4039	0.587323	33.9036	0.404118	33.6868	0.441689		93	127.838	14.8598	115.581	5.009	97.691	6.95254		3	135.248	6.9433	97.103	6.19101	107.456	11.3381	135.248	6.9433		3	135.248	6.9433	97.103	6.19101	129.305	7.70717	100.148	6.86957		3	135.248	6.9433	97.103	6.19101	136.45	4.79076	104.684	4.41014
													94	127.428	14.2083	116.582	8.087	100.247	9.6336		4	134.842	8.54218	96.8913	7.16193	109.61	12.7206	134.842	8.54218		4	134.842	8.54218	96.8913	7.16193	128.559	10.1984	98.9815	8.66684		4	134.842	8.54218	96.8913	7.16193	134.433	5.61404	103.913	5.47102
													95	129.175	13.7587	116.41	9.9536	98.367	9.19947		5	135.063	9.37773	97.21	8.28443	110.77	11.4571	135.063	9.37773		5	135.063	9.37773	97.21	8.28443	131.215	8.64151	101.121	7.31709		5	135.063	9.37773	97.21	8.28443	134.908	7.93974	104.357	7.85695
	Figure 1D	Littermate		K14cre-HIF1		K14cre-HIF2		K14cre-Arg1		K14cre-NOS2			96	125.488	9.48353	117.46	11.6643	98.3744	9.54652		6	136.239	5.70243	99.0441	5.08243	107.472	10.5136	136.239	5.70243		6	136.239	5.70243	99.0441	5.08243	129.085	8.86238	98.5306	6.89275		6	136.239	5.70243	99.0441	5.08243	133.492	7.0465	103.116	7.22225
		Mean	deviation	Mean	deviation	Mean	deviation	Mean	deviation	Mean	deviation		97	124.312	9.81355	115.55	9.87106	96.7841	8.5483		7	135.407	4.98789	97.3839	4.98848	107.507	9.39525	135.407	4.98789		7	135.407	4.98789	97.3839	4.98848	125.516	13.258	95.4511	10.1438		7	135.407	4.98789	97.3839	4.98848	132.608	5.14198	102.513	5.47304
	1	4.63475	4.14486	0.59679	0.378386	3.49824	2.97559	2.30326	1.60257	1.84411	1.90902		98	123.624	10.043	114.551	12.1137	94.9894	7.22517		8	137.398	7.39223	99.2635	7.48726	105.133	9.80945	137.398	7.39223		8	137.398	7.39223	99.2635	7.48726	126.472	13.9054	96.7923	12.0101		8	137.398	7.39223	99.2635	7.48726	132.417	6.16766	102.25	6.11554
	2	1.24399	0.593801	1.63655	0.75669	3.02889	2.48199	1.43883	1.65895	3.19057	1.67712		99	121.189	12.5845	115.491	10.9776	94.2221	5.94134		9	137.34	7.29373	99.5177	6.61284	107.788	8.02868	137.34	7.29373		9	137.34	7.29373	99.5177	6.61284	126.627	13.6274	96.4723	11.8243		9	137.34	7.29373	99.5177	6.61284	134.514	7.42912	103.699	6.41075
	3	0.877353	0.649438	0.399445	0.499307	0.99148	0.743185	2.42788	2.0999	0.804438	1.00786		100	121.489	10.4809	116.005	8.21691	92.9953	4.72454		10	138.413	8.82981	99.4108	7.55309	104.906	9.02384	138.413	8.82981		10	138.413	8.82981	99.4108	7.55309	123.978	14.3293	96.5183	10.8528		10	138.413	8.82981	99.4108	7.55309	133.04	3.7413	103.313	4.622
	4	1.7452	1.71395	0.671211	0.31548	2.38383	1.77556	3.97007	2.7863	1.4663	1.00583		101	119.965	10.7626	113.711	9.32732	94.2165	6.83294		11	137.377	6.01109	99.4716	6.1403	103.995	10.2127	137.377	6.01109		11	137.377	6.01109	99.4716	6.1403	123.822	13.5314	96.8206	8.98903		11	137.377	6.01109	99.4716	6.1403	134.176	4.67359	104.874	4.78044
	5	3.82326	1.85525	1.15364	0.689247	1.77373	2.2248	2.31012	2.3846	2.35146	2.02968		102	123.04	5.07665	115.856	7.38753	92.3661	6.49995		12	138.76	6.17158	100.547	5.98156	104.733	11.1023	138.76	6.17158		12	138.76	6.17158	100.547	5.98156	125.986	9.65573	97.8371	7.54099		12	138.76	6.17158	100.547	5.98156	134.579	4.72282	105.311	5.48596
	6	3.35724	2.21189	2.34722	1.47944	1.10917	1.0567	3.38607	2.10055	1.96505	1.52492		103	123.434	8.65446	117.237	6.34462	92.6265	7.47796		13	137.762	8.87652	99.3715	6.79943	106.354	13.2204	137.762	8.87652		13	137.762	8.87652	99.3715	6.79943	127.501	5.54875	98.2432	5.97182		13	137.762	8.87652	99.3715	6.79943	132.82	7.21413	103.989	7.00091
	7	4.67541	3.73604	3.48563	2.68362	2.33082	3.04773	4.17524	2.43193	1.18169	0.937587		104	122.133	6.23355	115.902	8.82349	93.719	8.50303		14	134.655	8.79265	96.9877	6.80248	108.491	14.4006	134.655	8.79265		14	134.655	8.79265	96.9877	6.80248	126.15	6.52282	96.1913	6.7482		14	134.655	8.79265	96.9877	6.80248	132.88	9.57027	103.874	8.94696
	8	11.0815	5.31853	6.52855	5.1701	5.10877	4.13138	5.22462	2.53549	4.05548	1.69172		105	119.953	6.2025	113.199	6.05027	95.6147	8.38395		15	135.454	9.4509	97.7806	6.67583	108.07	14.2862	135.454	9.4509		15	135.454	9.4509	97.7806	6.67583	125.606	9.07698	95.3379	9.59417		15	135.454	9.4509	97.7806	6.67583	131.848	10.1941	103.194	9.4412
	9	18.2323	6.93411	15.9053	6.36836	11.8816	7.71661	19.112	9.16456	12.0283	2.41109		106	118.891	6.58832	111.096	6.39315	94.708	8.08267		16	134.716	9.1152	97.3356	7.59737	107.094	12.5449	134.716	9.1152		16	134.716	9.1152	97.3356	7.59737	130.084	9.27338	100.349	10.664		16	134.716	9.1152	97.3356	7.59737	130.645	9.6967	102.027	8.64044
	10	16.0237	7.06604	11.8098	3.72843	12.1331	4.31116	16.7478	11.708	5.38363	3.17337		107	117.95	5.8903	111.834	9.02558	94.4021	6.11402		17	133.844	10.3367	96.7016	7.91514	105.713	12.584	133.844	10.3367		17	133.844	10.3367	96.7016	7.91514	127.882	10.3365	98.9051	11.6779		17	133.844	10.3367	96.7016	7.91514	132.541	8.08122	103.981	6.53268
	11	16.6761	8.68094	13.9742	6.70158	9.93382	3.99812	12.522	6.53639	7.62885	4.40111		108	117.439	6.23813	112.899	9.30918	93.516	8.08404		18	134.288	8.55157	98.0707	5.33698	104.301	11.245	134.288	8.55157		18	134.288	8.55157	98.0707	5.33698	125.857	8.27096	96.7195	9.93712		18	134.288	8.55157	98.0707	5.33698	134.034	8.30234	105.378	7.28604
	12	12.855	7.46562	9.88984	3.43367	13.0274	4.85333	12.8268	10.3084	9.56588	3.97476		109	118.426	6.39052	111.005	10.2333	91.8305	8.57935		19	132.97	9.35155	95.6146	6.4242	103.58	10.8727	132.97	9.35155		19	132.97	9.35155	95.6146	6.4242	123.624	8.38467	94.6487	9.70918		19	132.97	9.35155	95.6146	6.4242	134.688	9.64076	105.34	8.48412
	13	12.025	3.40622	11.0908	5.11901	11.7501	6.19969	13.1739	8.30405	5.62691	2.81147		110	117.246	7.17125	111.189	9.47389	90.347	8.34952		20	133.455	10.3956	96.1161	6.89808	104.465	10.3933	133.455	10.3956		20	133.455	10.3956	96.1161	6.89808	124.573	11.163	95.5162	11.9731		20	133.455	10.3956	96.1161	6.89808	135.47	12.8543	106.016	12.0326
	14	14.5515	8.4825	8.51793	4.07074	9.43214	3.77211	13.3263	6.69679	8.52677	2.97883		111	115.75	7.16791	113.16	12.0755	92.5268	6.01509		21	132.333	11.0101	95.2751	7.72725	104.296	11.4672	132.333	11.0101		21	132.333	11.0101	95.2751	7.72725	125.342	8.97136	96.9516	9.19804		21	132.333	11.0101	95.2751	7.72725	135.815	14.5039	106.368	13.7763
	15	14.8201	8.92346	4.3133	3.65506	5.15023	2.97621	17.0655	12.2157	5.49598	2.21331		112	116.486	6.8527	115.265	13.2841	94.3302	5.53106		22	131.646	11.1506	94.57	7.88134	105.375	13.5889	131.646	11.1506		22	131.646	11.1506	94.57	7.88134	123.863	9.09341	95.2401	9.17195		22	131.646	11.1506	94.57	7.88134	132.532	11.7155	103.775	11.6324
	16	2.62255	2.54816	5.51116	2.49456	5.03729	4.64892	5.07358	3.31326	4.82913	2.50707		113	117.268	6.59116	115.593	12.0189	93.6326	5.26077		23	133.097	10.3436	95.9065	7.61377	104.312	13.4891	133.097	10.3436		23	133.097	10.3436	95.9065	7.61377	124.484	8.37159	95.5013	8.417		23	133.097	10.3436	95.9065	7.61377	130.145	10.1204	103.087	11.3816
	17	7.28488	5.15094	5.48904	4.06911	5.54064	3.98351	6.73627	5.09438	3.38308	1.38826		114	117.168	7.9326	114.784	11.3997	92.0384	6.11537		24	133.586	10.4454	95.8598	7.8389	104.45	13.544	133.586	10.4454		24	133.586	10.4454	95.8598	7.8389	124.77	12.2497	96.0433	12.9757		24	133.586	10.4454	95.8598	7.8389	129.796	10.9905	102.997	12.1629
	18	8.46277	2.88192	5.5977	1.65002	2.02814	1.26219	9.53239	6.07719	6.11761	2.15423		115	115.908	8.97552	114.194	11.4933	91.9169	8.58882		25	133.432	12.0076	95.4775	8.72157	105.514	15.9147	133.432	12.0076		25	133.432	12.0076	95.4775	8.72157	122.775	14.139	93.0673	13.3357		25	133.432	12.0076	95.4775	8.72157	131.11	11.9703	104.046	12.9357
	19	8.43424	2.7648	9.01629	4.6371	6.02529	1.90724	7.54577	4.45745	5.71068	2.98502		116	112.926	12.6465	117.234	10.5816	91.4687	8.79181		26	133.243	11.3171	96.3437	7.2409	107.273	13.3884	133.243	11.3171		26	133.243	11.3171	96.3437	7.2409	131.812	11.3486	101.435	12.2736		26	133.243	11.3171	96.3437	7.2409	129.954	10.9826	102.919	12.0144
	20	3.54222	4.60381	2.51127	2.25741	1.26895	0.847463	13.0144	8.21484	7.73648	4.30014		117	111.034	12.985	114.724	10.5703	91.2344	7.59308		27	134.358	8.62311	97.6605	5.59563	107.677	11.0282	134.358	8.62311		27	134.358	8.62311	97.6605	5.59563	127.546	9.11927	97.8404	10.8391		27	134.358	8.62311	97.6605	5.59563	130.399	11.5478	102.694	12.8401
	21	0.877353	0.522404	1.53382	1.45811	1.98201	2.06543	4.7973	5.14655	4.25797	2.57698		118	108.06	13.2344	113.89	11.2492	91.0527	7.81809		28	135.087	9.77714	97.7851	7.7069	106.421	10.702	135.087	9.77714		28	135.087	9.77714	97.7851	7.7069	125.631	8.15631	96.4808	10.1896		28	135.087	9.77714	97.7851	7.7069	129.484	10.5168	101.394	11.086
	22	5.0197	1.49792	2.0317	1.53257	4.36227	1.95871	5.81442	2.28703	3.60777	2.74045		119	106.892	14.2831	112.182	10.8547	91.6141	7.31822		29	136.082	9.17293	98.347	6.2886	105.037	12.0391	136.082	9.17293		29	136.082	9.17293	98.347	6.2886	124.572	11.1467	96.345	12.589		29	136.082	9.17293	98.347	6.2886	127.844	9.25241	100.365	12.686
	23	0.384942	0.322138	0.794135	0.904866	1.32388	1.58474	1.64126	1.1237	1.06574	1.01322		120	108.628	10.1029			89.0437	7.42802		30	134.97	9.63186	97.5465	6.83924	106.279	11.8548	134.97	9.63186		30	134.97	9.63186	97.5465	6.83924	125.015	9.51892	96.7684	9.63914		30	134.97	9.63186	97.5465	6.83924	126.657	9.23679	99.4649	12.4812
	24	3.43238	3.31146	2.2067	1.81618	2.10755	2.36216	1.78128	1.75527	1.43412	1.03467										31	135.789	9.72642	97.8743	6.89365	104.999	11.6459	135.789	9.72642		31	135.789	9.72642	97.8743	6.89365	123.696	9.39038	96.1839	9.43756		31	135.789	9.72642	97.8743	6.89365	126.373	8.91393	97.9855	10.6103
	25	1.15316	1.16709	0.482663	0.456509	3.4938	3.36997	2.83107	2.63592	2.24993	1.46214		Figure 2B	0.15		0.12		0.1			32	135.654	8.16648	98.6077	6.4568	104.849	11.2759	135.654	8.16648		32	135.654	8.16648	98.6077	6.4568	124.065	6.66422	95.1903	7.63259		32	135.654	8.16648	98.6077	6.4568	126.698	6.05602	98.4309	7.78389
	26	1.45988	1.13788	0.622944	0.644683	1.438	1.40091	2.27705	2.08533	2.13564	2.88812			Mean	deviation	Mean	deviation	Mean	deviation		33	136.129	8.01662	98.6335	7.28854	105.635	10.7648	136.129	8.01662		33	136.129	8.01662	98.6335	7.28854	124.737	7.89935	94.9429	8.09883		33	136.129	8.01662	98.6335	7.28854	128.444	6.20494	98.5066	7.65114
	27	2.52602	1.70756	1.04878	0.874907	0.787002	0.576071	2.35693	2.10359	1.8147	1.47203			115.267	7.92165	96.1978	6.20749	101.49	5.90222		34	137.012	6.95669	99.5657	6.48988	108.157	10.4315	137.012	6.95669		34	137.012	6.95669	99.5657	6.48988	125.274	6.77472	96.4734	10.2866		34	137.012	6.95669	99.5657	6.48988	129.095	8.55442	98.8777	8.21325
	28	1.69812	1.42238	0.943927	0.723485	1.77159	1.9153	0.958669	0.565881	1.9742	0.897457			110.878	6.05259	96.5243	8.47176	100.744	5.96656		35	135.196	5.55585	98.3048	4.61584	107.851	7.52829	135.196	5.55585		35	135.196	5.55585	98.3048	4.61584	131.569	10.3061	102.533	12.1005		35	135.196	5.55585	98.3048	4.61584	128.584	10.065	97.7408	8.97265
														114.423	9.10958	95.7356	7.46787	97.103	6.19101		36	137.218	5.98219	100.688	4.99621	110.199	6.93142	137.218	5.98219		36	137.218	5.98219	100.688	4.99621	128.789	9.24958	100.465	12.0457		36	137.218	5.98219	100.688	4.99621	128.041	8.31221	96.3456	7.00693
														115.318	10.3258	94.1224	7.61958	96.8913	7.16193		37	137.173	5.34887	100.608	5.13941	114.095	8.95629	137.173	5.34887		37	137.173	5.34887	100.608	5.13941	129.203	11.5567	100.954	12.7464		37	137.173	5.34887	100.608	5.13941	125.657	6.78355	94.6221	6.21951
														115.408	7.2403	94.6735	7.60876	97.21	8.28443		38	136.931	5.3577	99.9559	5.01642	113.83	7.68082	136.931	5.3577		38	136.931	5.3577	99.9559	5.01642	127.308	9.81782	99.319	9.91317		38	136.931	5.3577	99.9559	5.01642	126.389	7.05606	95.6202	6.53091
														116.292	9.83335	97.4331	9.23454	99.0441	5.08243		39	136.331	5.20533	100.133	5.20035	113.11	6.82024	136.331	5.20533		39	136.331	5.20533	100.133	5.20035	126.393	8.39344	98.8164	10.9584		39	136.331	5.20533	100.133	5.20035	127.982	8.47807	97.1623	7.96001
														114.33	10.2136	96.944	9.20075	97.3839	4.98848		40	137.628	3.70293	101.241	3.29364	111.47	6.25844	137.628	3.70293		40	137.628	3.70293	101.241	3.29364	128.003	8.57843	100.164	12.0406		40	137.628	3.70293	101.241	3.29364	131.885	8.07305	101.003	7.10021
														111.737	11.3891	95.1376	9.19399	99.2635	7.48726		41	137.882	3.31685	101.542	2.93153	109.671	7.12618	137.882	3.31685		41	137.882	3.31685	101.542	2.93153	125.837	7.13845	97.1624	9.77412		41	137.882	3.31685	101.542	2.93153	130.463	7.61786	99.8888	6.06262
														114.824	13.8758	93.4831	8.33574	99.5177	6.61284		42	138.975	3.91593	102.402	2.73415	111.949	10.4907	138.975	3.91593		42	138.975	3.91593	102.402	2.73415	125.524	6.98579	96.7519	11.3193		42	138.975	3.91593	102.402	2.73415	128.974	8.95978	98.7966	7.10139
														115.847	12.735	93.7129	8.07361	99.4108	7.55309		43	141.411	4.30013	104.563	3.83216	112.332	9.0429	141.411	4.30013		43	141.411	4.30013	104.563	3.83216	128.592	11.5649	99.7978	16.1603		43	141.411	4.30013	104.563	3.83216	127.732	8.26569	97.4729	6.60983
														114.38	12.9562	92.3061	6.03546	99.4716	6.1403		44	140.403	2.68176	103.963	3.51918	113.272	13.1777	140.403	2.68176		44	140.403	2.68176	103.963	3.51918	126.17	9.07014	98.1679	12.6915		44	140.403	2.68176	103.963	3.51918	126.566	10.1019	96.3625	8.58974
														113.177	13.5571	90.9228	4.76268	100.547	5.98156		45	139.701	3.61604	103.3	4.14086	112.568	12.677	139.701	3.61604		45	139.701	3.61604	103.3	4.14086	126.502	7.27464	98.0402	9.74424		45	139.701	3.61604	103.3	4.14086	126.319	8.65145	96.7618	6.87248
														112.408	13.866	92.1471	5.49375	99.3715	6.79943		46	140.179	5.11039	104.045	4.35969	109.463	12.19	140.179	5.11039		46	140.179	5.11039	104.045	4.35969	130.007	9.81781	101.355	12.0714		46	140.179	5.11039	104.045	4.35969	126.859	7.19601	97.7604	5.6815
														111.3	13.2632	93.1394	4.87713	96.9877	6.80248		47	140.114	5.64983	103.873	4.0977	109.062	12.9445	140.114	5.64983		47	140.114	5.64983	103.873	4.0977	126.503	9.00289	98.0678	11.6392		47	140.114	5.64983	103.873	4.0977	128.977	9.48662	99.0605	8.73206
														111.693	14.1525	90.9607	5.83153	97.7806	6.67583		48	140.322	6.52175	104.577	4.04508	108.413	12.019	140.322	6.52175		48	140.322	6.52175	104.577	4.04508	124.787	8.15888	96.82	10.6727		48	140.322	6.52175	104.577	4.04508	125.626	10.6499	94.8857	10.0158
														111.734	13.2544	91.1139	6.53509	97.3356	7.59737		49	138.081	7.44794	101.624	6.34775	107.11	9.30806	138.081	7.44794		49	138.081	7.44794	101.624	6.34775	124.692	11.29	96.7259	13.6533		49	138.081	7.44794	101.624	6.34775	126.132	9.81513	95.8018	7.94187
														108.829	9.87282	91.1471	7.47194	96.7016	7.91514		50	137.792	9.47848	101.26	7.526	106.804	7.32506	137.792	9.47848		50	137.792	9.47848	101.26	7.526	123.203	12.2716	95.5717	14.2611		50	137.792	9.47848	101.26	7.526	128.6	9.78911	98.2408	8.93538
														106.99	7.40011	91.2878	7.19444	98.0707	5.33698		51	138.721	9.46426	102.928	7.3736	108.524	9.7512	138.721	9.46426		51	138.721	9.46426	102.928	7.3736	121.798	11.5435	94.2721	14.7609		51	138.721	9.46426	102.928	7.3736	129.11	10.502	98.8702	9.43124
														105.416	6.53322	91.13	8.66668	95.6146	6.4242		52	137.538	10.2919	102.021	8.57948	109.448	11.4163	137.538	10.2919		52	137.538	10.2919	102.021	8.57948	121.807	12.8694	93.4617	15.0636		52	137.538	10.2919	102.021	8.57948	129.712	10.4951	99.5459	8.23705
														107.896	7.12574	90.074	10.121	96.1161	6.89808		53	135.58	8.96684	101.45	7.12744	110.047	12.5706	135.58	8.96684		53	135.58	8.96684	101.45	7.12744	122.63	10.8998	93.6095	11.537		53	135.58	8.96684	101.45	7.12744	128.961	8.65666	98.6545	6.54547
														110.955	9.25604	89.9782	11.2896	95.2751	7.72725		54	134.414	8.33013	100.078	6.56995	108.224	11.2671	134.414	8.33013		54	134.414	8.33013	100.078	6.56995	126.448	7.51354	98.0373	9.10284		54	134.414	8.33013	100.078	6.56995	129.83	5.69052	100.483	3.74516
														115.539	3.25761	88.9804	9.23013	94.57	7.88134		55	132.433	9.40332	97.5138	9.45671	112.813	9.32493	132.433	9.40332		55	132.433	9.40332	97.5138	9.45671	122.001	4.65777	93.8044	5.95649		55	132.433	9.40332	97.5138	9.45671	131.441	5.2716	102.73	4.86596
														112.634	4.17165	87.0317	9.61556	95.9065	7.61377		56	129.531	10.449	95.302	8.46563	114.076	7.8107	129.531	10.449		56	129.531	10.449	95.302	8.46563	124.495	3.37951	94.9685	6.17052		56	129.531	10.449	95.302	8.46563	130.856	4.54306	102.715	4.84504
														106.314	4.91021	88.6412	7.1893	95.8598	7.8389		57	127.273	10.6151	93.2817	8.78171	114.111	7.53791	127.273	10.6151		57	127.273	10.6151	93.2817	8.78171	127.07	3.86638	99.1412	8.1677		57	127.273	10.6151	93.2817	8.78171	128.339	4.12794	100.182	3.72717
														107.393	6.66774	90.4751	5.55565	95.4775	8.72157		58	125.277	11.4119	91.7587	10.5071	112.701	10.103	125.277	11.4119		58	125.277	11.4119	91.7587	10.5071	130.008	9.13186	101.759	13.979		58	125.277	11.4119	91.7587	10.5071	125.374	5.43904	97.8569	5.36042
														103.154	5.74896	91.9437	5.54249	96.3437	7.2409		59	124.046	10.9483	91.0228	9.89445	113.292	10.4047	124.046	10.9483		59	124.046	10.9483	91.0228	9.89445	126.88	9.14271	99.7983	14.3912		59	124.046	10.9483	91.0228	9.89445	123.009	8.31425	96.0347	6.44284
														105.886	2.24156	93.4503	5.19732	97.6605	5.59563		60	123.299	10.9277	89.8612	9.89189	113.349	11.2677	123.299	10.9277		60	123.299	10.9277	89.8612	9.89189	126.861	6.6188	99.2388	10.7052		60	123.299	10.9277	89.8612	9.89189	120.742	12.1859	93.7946	10.3486
														102.567	7.79178	94.5139	6.65565	97.7851	7.7069		61	123.555	11.6071	89.2257	9.7401	110.995	11.0631	123.555	11.6071		61	123.555	11.6071	89.2257	9.7401	128.544	7.91358	100.428	11.0874		61	123.555	11.6071	89.2257	9.7401	121.227	17.3754	94.6955	14.0514
														103.598	3.13457	94.0908	8.08444	98.347	6.2886		62	122.588	10.5415	89.6921	9.23339	109.155	11.4332	122.588	10.5415		62	122.588	10.5415	89.6921	9.23339	130.487	8.84262	102.683	11.4022		62	122.588	10.5415	89.6921	9.23339	120.2	18.628	94.2672	14.5193
														102.17	4.23843	94.8637	9.00777	97.5465	6.83924		63	123.662	12.6437	90.8	9.8687	106.128	12.9079	123.662	12.6437		63	123.662	12.6437	90.8	9.8687	133.032	8.62696	104.78	11.0303		63	123.662	12.6437	90.8	9.8687	118.406	18.9878	91.4298	15.5669
														101.663	5.38437	97.4196	6.75638	97.8743	6.89365		64	123.921	16.945	89.9699	13.8694	107.503	15.1823	123.921	16.945		64	123.921	16.945	89.9699	13.8694	134.908	7.33502	107.049	10.3868		64	123.921	16.945	89.9699	13.8694	116.595	16.515	88.3386	14.6983
														102.378	6.14229	98.2017	7.12889	98.6077	6.4568		65	123.698	18.0025	89.1661	13.891	107.15	15.4108	123.698	18.0025		65	123.698	18.0025	89.1661	13.891	134.665	11.0463	107.705	13.7219		65	123.698	18.0025	89.1661	13.891	114.828	16.2697	87.1764	14.4894
														99.4341	4.89249	92.9342	7.7175	98.6335	7.28854		66	123.269	17.5137	89.3517	12.5849	105.812	16.4366	123.269	17.5137		66	123.269	17.5137	89.3517	12.5849	134.876	10.9439	108.283	13.7739		66	123.269	17.5137	89.3517	12.5849	114.816	17.5998	86.718	15.7338
														98.1217	6.43877	91.6383	7.615	99.5657	6.48988		67	118.327	18.231	84.9118	15.0758	104.835	16.8752	118.327	18.231		67	118.327	18.231	84.9118	15.0758	135.515	14.3593	108.969	16.4548		67	118.327	18.231	84.9118	15.0758	116.96	15.6474	89.1506	13.4801
														101.872	5.52418	94.4714	7.17177	98.3048	4.61584		68	115.979	17.7685	83.0364	15.5421	102.525	13.7753	115.979	17.7685		68	115.979	17.7685	83.0364	15.5421	133.465	13.8169	107.39	16.1363		68	115.979	17.7685	83.0364	15.5421	114.079	15.177	86.1978	13.3665
														102.415	5.88748	94.9789	6.76575	100.688	4.99621		69	113.471	17.917	80.938	16.7014	100.436	13.8395	113.471	17.917		69	113.471	17.917	80.938	16.7014	130.116	13.989	104.092	15.563		69	113.471	17.917	80.938	16.7014	111.441	13.5402	84.2122	12.0627
														107.714	11.9113	94.8153	7.26075	100.608	5.13941		70	113.325	16.333	81.6326	14.7261	99.8907	14.8665	113.325	16.333		70	113.325	16.333	81.6326	14.7261	128.611	16.6195	101.489	16.3574		70	113.325	16.333	81.6326	14.7261	109.644	11.5316	82.6578	9.99059
														107.004	8.18981	95.1919	6.70184	99.9559	5.01642		71	113.262	14.6803	82.0489	12.9167	96.0444	14.2234	113.262	14.6803		71	113.262	14.6803	82.0489	12.9167	131.973	17.1367	104.915	17.6191		71	113.262	14.6803	82.0489	12.9167	108.437	10.1193	82.0003	8.35818
														103.49	4.3527	93.8228	8.15712	100.133	5.20035		72	111.5	13.523	81.035	12.3232	87.6425	10.6056	111.5	13.523		72	111.5	13.523	81.035	12.3232	130.768	18.5045	103.736	18.4457		72	111.5	13.523	81.035	12.3232	107.223	10.5122	81.1009	8.90842
														103.309	4.1	93.7899	7.66412	101.241	3.29364		73	109.385	12.5822	78.5096	11.5101	85.6769	9.68288	109.385	12.5822		73	109.385	12.5822	78.5096	11.5101	130.019	19.6613	103.664	20.3175		73	109.385	12.5822	78.5096	11.5101	102.391	8.89073	75.2692	7.91533
														106.013	5.8501	93.9799	8.26769	101.542	2.93153		74	105.533	12.6088	74.4418	11.9634	85.3256	8.65124	105.533	12.6088		74	105.533	12.6088	74.4418	11.9634	127.214	17.5709	101.432	19.2639		74	105.533	12.6088	74.4418	11.9634	96.2682	7.21796	68.1892	7.15808
														109.342	7.78042	94.4203	9.16852	102.402	2.73415		75	103.902	12.2519	73.3238	12.9343	84.5667	9.30754	103.902	12.2519		75	103.902	12.2519	73.3238	12.9343	123.283	12.9679	98.5618	15.5462		75	103.902	12.2519	73.3238	12.9343	94.565	6.33616	66.1658	6.30233
														108.642	6.64521	96.3856	11.0942	104.563	3.83216		76	102.604	11.8404	72.4253	12.1682	79.4575	9.63971	102.604	11.8404		76	102.604	11.8404	72.4253	12.1682	123.792	16.8391	97.562	19.798		76	102.604	11.8404	72.4253	12.1682	90.4275	4.9087	61.0079	4.78653
														106.432	6.48011	94.3558	9.31223	103.963	3.51918		77	102.808	10.0426	73.3889	10.3424	78.5356	10.6117	102.808	10.0426		77	102.808	10.0426	73.3889	10.3424	121.633	18.2957	96.0087	21.552		77	102.808	10.0426	73.3889	10.3424	88.1326	4.94195	59.0377	4.92045
														109.331	8.36874	95.7228	7.13862	103.3	4.14086		78	102.968	11.7229	73.4845	12.0523	78.4853	10.8295	102.968	11.7229		78	102.968	11.7229	73.4845	12.0523	116.961	16.9312	92.4428	20.6717		78	102.968	11.7229	73.4845	12.0523	88.5331	5.21734	59.6888	6.21464
														103.803	5.60697	95.3551	9.75236	104.045	4.35969		79	101.637	11.5597	72.547	11.7141	76.6918	12.1699	101.637	11.5597		79	101.637	11.5597	72.547	11.7141	114.604	14.8462	90.715	18.0814		79	101.637	11.5597	72.547	11.7141	92.3613	3.69696	64.8308	2.68403
														106.697	7.85478	96.1196	9.0975	103.873	4.0977		80	100.941	10.5151	71.4579	11.7682	73.7468	13.0754	100.941	10.5151		80	100.941	10.5151	71.4579	11.7682	109.536	10.8002	85.7851	13.9423		80	100.941	10.5151	71.4579	11.7682	92.6694	4.71703	65.1862	4.62309
														111.672	10.2127	94.6749	7.63686	104.577	4.04508		81	101.396	9.15232	71.9376	10.5577	73.6851	11.5276	101.396	9.15232		81	101.396	9.15232	71.9376	10.5577	103.57	11.2608	80.728	12.2742		81	101.396	9.15232	71.9376	10.5577	91.6	4.55911	65.0886	3.68469
														108.513	11.4354	94.7874	9.74101	101.624	6.34775		82	102.799	9.86201	73.5686	10.8968	72.8808	11.0311	102.799	9.86201		82	102.799	9.86201	73.5686	10.8968	103.293	13.8844	80.1732	15.5326		82	102.799	9.86201	73.5686	10.8968	89.8413	4.57795	63.6332	3.52716
														104.509	7.48477	94.3651	8.00815	101.26	7.526		83	102.009	9.12644	72.5826	10.4552	71.5368	12.0638	102.009	9.12644		83	102.009	9.12644	72.5826	10.4552	100.822	17.8024	76.2352	18.1738		83	102.009	9.12644	72.5826	10.4552	86.6008	2.94533	59.7243	2.21162
														106.565	7.99958	94.34	6.05278	102.928	7.3736		84	99.4973	8.39972	69.8414	9.57505	71.3436	12.6655	99.4973	8.39972		84	99.4973	8.39972	69.8414	9.57505	101.107	11.7497	78.4352	13.1917		84	99.4973	8.39972	69.8414	9.57505	85.1051	3.60243	57.7606	2.89942
														103.515	7.28271	96.869	3.71963	102.021	8.57948		85	98.4329	9.16625	69.5516	10.8824	72.0925	11.6886	98.4329	9.16625		85	98.4329	9.16625	69.5516	10.8824	99.1728	10.3936	76.7558	13.0259		85	98.4329	9.16625	69.5516	10.8824	87.531	7.41664	59.9444	7.32739
														97.066	5.80522	97.0796	4.85277	101.45	7.12744		86	101.089	7.92475	71.8948	9.35313	69.3658	11.1419	101.089	7.92475		86	101.089	7.92475	71.8948	9.35313	102.8	9.26233	79.5584	13.3553		86	101.089	7.92475	71.8948	9.35313	87.2384	8.9003	59.6538	8.58309
														96.6096	7.96896	97.7046	7.73319	100.078	6.56995		87	101.87	9.16683	72.3439	10.5655	69.9137	10.353	101.87	9.16683		87	101.87	9.16683	72.3439	10.5655	103.262	9.91611	79.6885	12.341		87	101.87	9.16683	72.3439	10.5655	87.2441	7.23899	59.1638	7.40269
														97.9006	8.37687	98.0132	8.77791	97.5138	9.45671		88	99.4805	9.66936	70.4205	10.7423	70.7955	9.61118	99.4805	9.66936		88	99.4805	9.66936	70.4205	10.7423	100.22	13.9216	76.5538	15.6679		88	99.4805	9.66936	70.4205	10.7423	85.6587	6.34387	58.3062	5.52153
														103.047	9.20127	98.4858	7.70277	95.302	8.46563		89	98.9667	9.00575	69.7672	10.4756	69.3508	9.72499	98.9667	9.00575		89	98.9667	9.00575	69.7672	10.4756	105.266	19.8221	80.7704	20.3369		89	98.9667	9.00575	69.7672	10.4756	85.0181	7.67323	57.5394	6.37243
														100.44	9.63896	98.689	8.81458	93.2817	8.78171		90	98.0599	8.27685	68.9632	9.84354	69.8152	12.1521	98.0599	8.27685		90	98.0599	8.27685	68.9632	9.84354	101.375	17.2146	76.5804	18.7176		90	98.0599	8.27685	68.9632	9.84354	83.3652	4.82078	55.5548	3.36109
														99.594	7.74092	98.0196	8.46459	91.7587	10.5071		91	97.1602	6.14083	68.1764	7.8696	70.9289	12.2447	97.1602	6.14083		91	97.1602	6.14083	68.1764	7.8696	100.116	14.8037	75.4211	16.4526		91	97.1602	6.14083	68.1764	7.8696	83.3095	3.90362	56.0396	2.96724
														99.7856	7.59269	98.2735	7.57653	91.0228	9.89445		92	96.5834	5.44541	67.138	6.05122	68.5756	11.1586	96.5834	5.44541		92	96.5834	5.44541	67.138	6.05122	96.9986	12.5835	72.4284	13.7022		92	96.5834	5.44541	67.138	6.05122	81.9125	3.83895	54.2726	3.36363
														105.902	14.9169	99.1071	7.87375	89.8612	9.89189		93	97.691	6.95254	68.345	7.51873	67.2347	12.5063	97.691	6.95254		93	97.691	6.95254	68.345	7.51873	97.1929	9.69001	73.3406	11.5546		93	97.691	6.95254	68.345	7.51873	81.432	4.44695	53.4123	4.45842
														102.743	16.1219	97.9975	7.34694	89.2257	9.7401		94	100.247	9.6336	70.9805	9.78822	67.7729	9.9135	100.247	9.6336		94	100.247	9.6336	70.9805	9.78822	93.8835	6.34496	70.4167	8.47606		94	100.247	9.6336	70.9805	9.78822	81.6503	4.21382	53.7393	5.12281
														104.18	18.3008	97.9106	7.09223	89.6921	9.23339		95	98.367	9.19947	69.3309	10.5846	67.1663	8.60866	98.367	9.19947		95	98.367	9.19947	69.3309	10.5846	91.9089	10.18	66.4189	12.7051		95	98.367	9.19947	69.3309	10.5846	83.2368	3.35809	55.5417	4.00299
														99.3906	13.4219	96.2126	6.18875	90.8	9.8687		96	98.3744	9.54652	68.9428	10.1093	68.7405	9.43715	98.3744	9.54652		96	98.3744	9.54652	68.9428	10.1093	91.3795	8.69345	65.9172	11.0154		96	98.3744	9.54652	68.9428	10.1093	82.0421	5.29888	53.8331	5.04723
														97.9514	12.8802	97.9274	7.62876	89.9699	13.8694		97	96.7841	8.5483	67.8979	9.84516	67.8203	9.82417	96.7841	8.5483		97	96.7841	8.5483	67.8979	9.84516	89.8093	6.07712	64.8355	9.47733		97	96.7841	8.5483	67.8979	9.84516	83.5718	8.27467	55.1907	6.56628
														100.975	11.4575	98.1233	8.49471	89.1661	13.891		98	94.9894	7.22517	66.0708	8.56944	67.2391	9.89497	94.9894	7.22517		98	94.9894	7.22517	66.0708	8.56944	91.2572	5.47298	66.9512	7.18644		98	94.9894	7.22517	66.0708	8.56944	84.0775	8.70001	56.1226	9.67146
														102.777	13.7586	98.2035	11.6329	89.3517	12.5849		99	94.2221	5.94134	65.2579	7.26288	67.4303	10.428	94.2221	5.94134		99	94.2221	5.94134	65.2579	7.26288	93.6249	5.98051	68.6546	7.28042		99	94.2221	5.94134	65.2579	7.26288	83.3341	10.0995	55.3852	7.74191
														100.242	12.8792	99.9717	12.6314	84.9118	15.0758		100	92.9953	4.72454	63.9136	6.18959	67.3942	10.9379	92.9953	4.72454		100	92.9953	4.72454	63.9136	6.18959	93.091	5.2426	68.0649	7.1308		100	92.9953	4.72454	63.9136	6.18959	82.6006	8.21244	54.0296	7.72958
														98.5275	13.22	102.511	11.9951	83.0364	15.5421		101	94.2165	6.83294	65.0616	8.11811	66.2648	10.5937	94.2165	6.83294		101	94.2165	6.83294	65.0616	8.11811	95.7238	6.28093	70.8012	11.2195		101	94.2165	6.83294	65.0616	8.11811	80.4619	8.61787	51.8366	8.25579
														101.973	13.1592	101.668	11.5414	80.938	16.7014		102	92.3661	6.49995	63.0061	8.16326	66.4934	11.2226	92.3661	6.49995		102	92.3661	6.49995	63.0061	8.16326	95.7263	7.63716	70.5725	12.1969		102	92.3661	6.49995	63.0061	8.16326	81.4698	7.81635	53.4089	9.26693
														106.516	14.299	100.72	8.93597	81.6326	14.7261		103	92.6265	7.47796	62.9532	8.61494	65.631	10.9641	92.6265	7.47796		103	92.6265	7.47796	62.9532	8.61494	94.5962	7.6404	70.1517	12.351		103	92.6265	7.47796	62.9532	8.61494	80.1428	8.18206	52.4149	10.2939
														106.189	8.95918	99.7157	8.0918	82.0489	12.9167		104	93.719	8.50303	63.1974	10.6109	63.8257	11.0688	93.719	8.50303		104	93.719	8.50303	63.1974	10.6109	93.431	6.36688	69.7535	9.63683		104	93.719	8.50303	63.1974	10.6109	80.4785	8.87017	52.2038	9.93998
														102.325	8.76917	98.5215	10.0101	81.035	12.3232		105	95.6147	8.38395	65.1542	9.61647	64.2102	11.9305	95.6147	8.38395		105	95.6147	8.38395	65.1542	9.61647	92.4498	6.67536	68.802	7.6029		105	95.6147	8.38395	65.1542	9.61647	83.6238	9.10306	55.348	8.71736
														99.4883	6.16541	99.64	9.76833	78.5096	11.5101		106	94.708	8.08267	64.3722	9.09087	63.1345	11.8348	94.708	8.08267		106	94.708	8.08267	64.3722	9.09087	92.4269	6.35447	68.5119	9.19923		106	94.708	8.08267	64.3722	9.09087	84.368	10.7139	55.6263	10.5982
														103.095	8.47979	98.1888	8.11792	74.4418	11.9634		107	94.4021	6.11402	64.5842	7.56513	63.2463	11.6166	94.4021	6.11402		107	94.4021	6.11402	64.5842	7.56513	91.0542	6.80757	66.768	9.32679		107	94.4021	6.11402	64.5842	7.56513	84.6949	11.1321	56.171	9.65246
														109.546	11.0379	96.0694	5.44805	73.3238	12.9343		108	93.516	8.08404	63.6793	8.41042	63.7172	10.7366	93.516	8.08404		108	93.516	8.08404	63.6793	8.41042	90.2009	8.42518	65.8645	10.813		108	93.516	8.08404	63.6793	8.41042	84.5044	10.526	56.3659	9.4564
														107.672	11.9004	96.0486	5.4275	72.4253	12.1682		109	91.8305	8.57935	62.4368	7.916	62.9144	10.0967	91.8305	8.57935		109	91.8305	8.57935	62.4368	7.916	91.385	9.35604	67.2201	10.6019		109	91.8305	8.57935	62.4368	7.916	82.865	10.1334	54.023	9.22611
														105.139	12.0085	95.0942	5.1489	73.3889	10.3424		110	90.347	8.34952	60.8674	8.47587	65.6069	9.89247	90.347	8.34952		110	90.347	8.34952	60.8674	8.47587	91.6334	9.96145	67.6942	11.2417		110	90.347	8.34952	60.8674	8.47587	78.4039	9.22032	49.2482	8.61019
														104.895	15.276	93.1439	4.11231	73.4845	12.0523		111	92.5268	6.01509	62.7251	7.39787	64.5762	9.96254	92.5268	6.01509		111	92.5268	6.01509	62.7251	7.39787	91.2439	9.17283	67.2464	10.2683		111	92.5268	6.01509	62.7251	7.39787	76.8233	8.76964	46.6771	8.20593
														99.1235	13.2911	91.6413	4.67417	72.547	11.7141		112	94.3302	5.53106	64.8251	6.83804	61.4448	9.4722	94.3302	5.53106		112	94.3302	5.53106	64.8251	6.83804	90.5888	8.71084	67.1039	9.9351		112	94.3302	5.53106	64.8251	6.83804	78.1816	8.33147	47.5506	10.3352
														96.2154	12.751	89.0094	4.42444	71.4579	11.7682		113	93.6326	5.26077	64.3523	6.34307	62.2285	8.69928	93.6326	5.26077		113	93.6326	5.26077	64.3523	6.34307	87.7459	8.73288	63.9756	10.1662		113	93.6326	5.26077	64.3523	6.34307	80.587	8.41194	50.1309	10.1666
														93.1992	7.52542	90.5088	5.00222	71.9376	10.5577		114	92.0384	6.11537	62.7912	6.09372	61.1322	11.0186	92.0384	6.11537		114	92.0384	6.11537	62.7912	6.09372	86.771	8.20266	63.0162	9.15498		114	92.0384	6.11537	62.7912	6.09372	79.0363	10.8271	48.9142	10.2059
														92.0104	8.91604	91.293	5.43194	73.5686	10.8968		115	91.9169	8.58882	62.0333	7.82192	61.7739	12.8331	91.9169	8.58882		115	91.9169	8.58882	62.0333	7.82192	85.1791	7.13811	61.0487	8.04724		115	91.9169	8.58882	62.0333	7.82192	82.7306	9.5334	52.2647	7.00994
														94.5581	13.4688	88.2585	3.21963	72.5826	10.4552		116	91.4687	8.79181	62.0416	7.50986	61.9403	11.9245	91.4687	8.79181		116	91.4687	8.79181	62.0416	7.50986	83.376	7.50123	59.4468	8.36278		116	91.4687	8.79181	62.0416	7.50986	83.8239	11.9262	53.5677	9.17911
														95.0208	14.2725	87.3643	5.27796	69.8414	9.57505		117	91.2344	7.59308	61.6723	8.10389	63.3177	12.1138	91.2344	7.59308		117	91.2344	7.59308	61.6723	8.10389	83.0011	7.77526	59.3095	8.99726		117	91.2344	7.59308	61.6723	8.10389	86.8941	10.8616	57.5848	11.3408
														99.0869	13.5774	87.3621	6.01055	69.5516	10.8824		118	91.0527	7.81809	61.1283	7.66383	64.229	12.1238	91.0527	7.81809		118	91.0527	7.81809	61.1283	7.66383	84.5149	8.41187	60.8456	9.37122		118	91.0527	7.81809	61.1283	7.66383	86.3196	10.5199	56.7539	10.64
														97.3098	15.9893	86.6249	5.31092	71.8948	9.35313		119	91.6141	7.31822	61.6318	6.44734	63.0833	12.4216	91.6141	7.31822		119	91.6141	7.31822	61.6318	6.44734	85.8972	10.0467	61.8659	10.2041		119	91.6141	7.31822	61.6318	6.44734	86.2316	11.1551	56.6322	9.94973
														95.5296	14.9494	84.8061	4.93639	72.3439	10.5655		120	89.0437	7.42802	58.8431	6.41153	61.0315	13.6035	89.0437	7.42802		120	89.0437	7.42802	58.8431	6.41153	84.6265	9.68649	60.2079	9.20968		120	89.0437	7.42802	58.8431	6.41153	86.942	10.4959	57.3118	9.64543
														96.8735	20.0132	83.3508	5.80722	70.4205	10.7423
														94.1898	19.3959	84.0832	3.87463	69.7672	10.4756		Figure 3D	Littermate		Littermate		K14cre-HIF1		K14cre-HIF1			Figure 4D	Littermate		Littermate		K14cre-HIF2		K14cre-HIF2			Figure 6C	Littermate		Littermate		K14cre-NOS2		K14cre-NOS2
														96.7269	19.6274	85.9286	2.96639	68.9632	9.84354			Systolic		Diastolic		Systolic		Diastolic				Systolic		Diastolic		Systolic		Diastolic				Systolic		Diastolic		Systolic		Diastolic
														95.6854	18.2392	85.9971	4.13555	68.1764	7.8696			Mean	deviation	Mean	deviation	Mean	deviation	Mean	deviation			Mean	deviation	Mean	deviation	Mean	deviation	Mean	deviation			Mean	deviation	Mean	deviation	Mean	deviation	Mean	deviation
														95.7579	15.3717	83.8267	6.00444	67.138	6.05122		1	122.795	3.62176	88.7564	2.08134	135.047	7.74993	101.221	10.8341		1	122.795	3.62176	88.7564	2.08134	121.273	9.29344	91.669	8.25363		1	122.795	3.62176	88.7564	2.08134	118.048	8.48538	89.2107	8.70066
														99.1137	17.1904	84.1396	7.88903	68.345	7.51873		2	128.77	6.81552	93.469	5.28743	132.076	3.87686	99.2289	7.57182		2	128.77	6.81552	93.469	5.28743	120.6	7.97696	91.4985	6.91249		2	128.77	6.81552	93.469	5.28743	114.312	5.81775	84.1759	7.66659
														99.651	16.0998	86.2443	9.3543	70.9805	9.78822		3	136.571	9.35183	99.97	6.69894	134.862	3.45885	102.098	4.41193		3	136.571	9.35183	99.97	6.69894	114.187	7.57337	85.2479	7.16335		3	136.571	9.35183	99.97	6.69894	113.834	1.58072	84.2554	3.58374
														100.789	17.7169	86.2379	11.0324	69.3309	10.5846		4	136.137	7.22491	99.8293	4.73112	144.111	6.42567	109.837	9.60786		4	136.137	7.22491	99.8293	4.73112	121.508	6.15393	91.1877	9.14982		4	136.137	7.22491	99.8293	4.73112	116.048	4.93534	86.8874	6.16072
														97.28	15.0554	88.4187	10.3585	68.9428	10.1093		5	135.404	6.34941	99.4012	3.5572	142.275	7.96806	108.146	11.5179		5	135.404	6.34941	99.4012	3.5572	126.691	7.40239	96.2536	10.092		5	135.404	6.34941	99.4012	3.5572	129.868	10.612	99.8903	12.4499
														96.3267	16.0221	87.3026	8.37181	67.8979	9.84516		6	135.663	7.93253	99.267	4.34279	141.973	6.07211	107.543	8.50158		6	135.663	7.93253	99.267	4.34279	129.346	5.33891	98.9143	8.65217		6	135.663	7.93253	99.267	4.34279	126.971	7.51489	99.3921	9.69653
														96.1585	15.8845	86.5883	9.19361	66.0708	8.56944		7	136.293	3.8313	99.8925	1.99667	142.899	9.72224	107.888	11.3944		7	136.293	3.8313	99.8925	1.99667	137.741	6.23763	105.541	6.6697		7	136.293	3.8313	99.8925	1.99667	130.173	9.76117	101.641	10.5356
														95.1494	19.7403	87.3493	7.74375	65.2579	7.26288		8	137.577	6.0845	100.647	3.66742	144.398	9.53092	109.516	9.77673		8	137.577	6.0845	100.647	3.66742	137.592	5.39019	105.768	6.17762		8	137.577	6.0845	100.647	3.66742	132.066	10.9086	103.056	12.0867
														95.7312	19.5106	86.1422	6.82528	63.9136	6.18959		9	138.191	4.87071	100.692	2.73375	143.686	10.1871	108.882	10.4779		9	138.191	4.87071	100.692	2.73375	133.963	4.71632	102.842	4.21918		9	138.191	4.87071	100.692	2.73375	131.684	8.30353	102.418	9.79306
														94.4946	18.7865	84.1508	8.05278	65.0616	8.11811		10	132.865	5.52361	96.2434	3.83286	142.82	10.8819	108.087	11.9517		10	132.865	5.52361	96.2434	3.83286	132.058	5.28487	100.417	4.18238		10	132.865	5.52361	96.2434	3.83286	132.898	9.5777	103.396	10.335
														97.1058	13.7783	84.1713	6.87028	63.0061	8.16326		11	131.102	3.05916	94.6166	1.79671	143.64	7.79017	109.162	8.75622		11	131.102	3.05916	94.6166	1.79671	132.054	8.61938	100.349	4.81551		11	131.102	3.05916	94.6166	1.79671	130.085	5.62202	100.963	6.07412
														97.1375	16.6329	84.645	6.41556	62.9532	8.61494		12	131.448	3.83678	95.2391	1.70591	139.999	7.17922	106.492	7.07394		12	131.448	3.83678	95.2391	1.70591	128.572	8.33116	98.1532	3.72377		12	131.448	3.83678	95.2391	1.70591	127.084	4.35808	97.9211	4.39035
														94.9825	14.2413	84.5128	7.59065	63.1974	10.6109		13	132.915	3.80291	95.1819	4.89093	133.684	11.1728	101.202	9.73277		13	132.915	3.80291	95.1819	4.89093	127.153	9.298	96.6669	6.13132		13	132.915	3.80291	95.1819	4.89093	127.931	4.88603	98.4618	5.61617
														92.6037	13.5831	82.4346	6.78014	65.1542	9.61647		14	135.658	6.2054	93.5229	5.42371	137.297	7.41741	103.622	8.30341		14	135.658	6.2054	93.5229	5.42371	127.896	8.56147	97.0023	7.80884		14	135.658	6.2054	93.5229	5.42371	130.279	4.72054	100.367	5.30698
														91.7902	12.6507	80.7251	6.93514	64.3722	9.09087		15	103.02	5.91457	72.1146	6.79668	99.5999	1.79209	69.2575	4.67491		15	103.02	5.91457	72.1146	6.79668	126.789	5.76861	95.8221	6.10062		15	103.02	5.91457	72.1146	6.79668	131.784	4.18492	101.514	4.59147
														91.4933	11.2537	82.2375	7.69667	64.5842	7.56513		16	89.1817	6.05391	59.8032	6.38131	86.1417	12.7236	58.3596	7.99805		16	89.1817	6.05391	59.8032	6.38131	124.256	5.93975	93.8778	7.01456		16	89.1817	6.05391	59.8032	6.38131	133.084	4.9035	102.789	5.15843
														91.0598	10.8255	83.8356	8.52231	63.6793	8.41042		17	92.1479	3.69178	60.3622	4.311	92.6143	6.33122	63.821	4.81247		17	92.1479	3.69178	60.3622	4.311	110.799	18.421	83.0269	11.8261		17	92.1479	3.69178	60.3622	4.311	104.491	10.3954	76.0124	12.4647
														92.2858	9.91543	83.5651	10.4559	62.4368	7.916		18	94.9443	3.01223	61.2768	4.15721	96.8078	4.85123	67.2385	5.91044		18	94.9443	3.01223	61.2768	4.15721	100.475	17.9377	73.1389	12.9099		18	94.9443	3.01223	61.2768	4.15721	83.4705	6.92139	53.8464	5.45352
														91.2381	9.59178	83.8106	10.6384	60.8674	8.47587		19	95.4348	3.34053	61.8993	3.8038	99.9063	4.11751	70.0795	5.58286		19	95.4348	3.34053	61.8993	3.8038	92.1691	10.4213	65.3447	7.81656		19	95.4348	3.34053	61.8993	3.8038	86.5329	1.92237	55.5636	2.41988
														89.7442	8.66042	84.4708	10.9911	62.7251	7.39787		20	96.9742	3.68294	63.9446	3.27886	100.916	4.15058	71.1118	5.2484		20	96.9742	3.68294	63.9446	3.27886	88.636	6.35436	63.1467	8.012		20	96.9742	3.68294	63.9446	3.27886	89.4808	2.41407	59.5689	4.18659
														89.7027	5.94405	85.1774	11.9721	64.8251	6.83804		21	96.6686	4.06699	63.5945	4.26537	101.383	5.26173	71.7825	5.60438		21	96.6686	4.06699	63.5945	4.26537	92.0144	5.94455	65.0565	9.5481		21	96.6686	4.06699	63.5945	4.26537	89.3793	2.9127	59.837	4.7035
														90.2371	9.03311	84.4419	11.4933	64.3523	6.34307		22	97.3042	3.94611	64.5072	4.56005	101.004	5.61027	71.9223	5.20951		22	97.3042	3.94611	64.5072	4.56005	95.5521	5.05043	67.6731	12.2042		22	97.3042	3.94611	64.5072	4.56005	89.9236	2.13748	61.6593	3.7041
														90.986	9.52073	84.5624	12.7407	62.7912	6.09372		23	99.6515	5.36524	66.9661	4.45951	103.664	5.82082	74.8229	5.05643		23	99.6515	5.36524	66.9661	4.45951	98.5344	6.15223	70.5439	13.0689		23	99.6515	5.36524	66.9661	4.45951	91.105	3.29151	62.7558	5.14198
														90.7548	10.0019	84.0478	12.8555	62.0333	7.82192		24	99.4777	5.96886	66.3884	4.57187	105.653	5.44786	76.7623	5.43366		24	99.4777	5.96886	66.3884	4.57187	97.0841	3.10205	69.2775	9.179		24	99.4777	5.96886	66.3884	4.57187	90.6256	2.64366	62.9319	3.16054
														87.756	7.8401	85.5594	12.0052	62.0416	7.50986		25	102.412	5.66618	68.5509	4.84557	108.252	6.60459	78.9875	5.04723		25	102.412	5.66618	68.5509	4.84557	100.937	6.59297	72.8965	11.7896		25	102.412	5.66618	68.5509	4.84557	92.4123	2.8426	64.2789	4.26585
														85.09	7.02792	85.0099	13.0785	61.6723	8.10389		26	105.64	6.04574	71.3053	5.43477	110.579	5.26445	81.1313	4.8404		26	105.64	6.04574	71.3053	5.43477	103.86	5.25815	76.2375	10.1756		26	105.64	6.04574	71.3053	5.43477	94.636	1.89109	66.7877	2.81382
														83.1631	8.23489	83.931	13.5251	61.1283	7.66383		27	108.537	6.12547	74.5503	4.6874	112.181	4.07674	81.8701	3.134		27	108.537	6.12547	74.5503	4.6874	106.054	8.35258	78.318	11.6332		27	108.537	6.12547	74.5503	4.6874	94.8339	3.74251	66.3536	4.59726
														82.1867	9.11125	84.1049	14.3949	61.6318	6.44734		28	110.512	5.10081	75.7061	5.22181	117.461	2.73688	85.9266	6.73851		28	110.512	5.10081	75.7061	5.22181	109.517	7.27758	80.5616	11.6457		28	110.512	5.10081	75.7061	5.22181	98.5451	0.953847	69.6305	2.12291
														82.9767	4.95167	81.9739	13.1059	58.8431	6.41153		29	112.716	4.99941	77.0058	6.15943	119.832	3.57681	87.6343	6.03076		29	112.716	4.99941	77.0058	6.15943	113.008	9.32193	83.8558	13.579		29	112.716	4.99941	77.0058	6.15943	102.657	1.85615	74.6273	1.98874
																					30	114.305	4.62925	78.2359	5.47247	118.961	4.81294	86.2356	6.415		30	114.305	4.62925	78.2359	5.47247	114.284	8.40929	84.8658	13.1737		30	114.305	4.62925	78.2359	5.47247	103.151	1.22154	75.5662	1.43441
																					31	114.906	5.83769	77.7769	5.19312	121.18	2.62636	87.7718	4.92819		31	114.906	5.83769	77.7769	5.19312	116.073	4.62806	86.5975	9.65217		31	114.906	5.83769	77.7769	5.19312	105.044	2.2467	76.6011	2.84586
													Figure 2C	0.15		0.12		0.1			32	117.783	4.96229	80.0031	5.79832	121.734	4.95588	87.2733	4.44584		32	117.783	4.96229	80.0031	5.79832	115.425	4.98853	85.4943	8.40186		32	117.783	4.96229	80.0031	5.79832	107.209	1.75843	77.3734	2.69458
														Mean	deviation	Mean	deviation	Mean	deviation		33	118.421	3.70097	79.7656	4.00914	123.138	5.83561	88.4374	7.3727		33	118.421	3.70097	79.7656	4.00914	120.606	8.01405	89.3063	12.742		33	118.421	3.70097	79.7656	4.00914	107.556	2.28103	77.8381	2.62839
													1	130.713	6.92385	120.467	11.0775	122.795	3.62176		34	118.811	4.87852	79.5405	3.92045	126.518	5.04454	90.3753	6.84942		34	118.811	4.87852	79.5405	3.92045	120.125	6.18495	88.8867	10.8765		34	118.811	4.87852	79.5405	3.92045	106.781	2.45578	76.6796	3.53538
													2	122.654	6.98432	115.762	11.9132	128.77	6.81552		35	118.87	6.31804	78.7356	5.93565	127.791	6.35424	91.8247	6.65826		35	118.87	6.31804	78.7356	5.93565	120.414	5.28903	88.3679	9.20097		35	118.87	6.31804	78.7356	5.93565	107.638	2.63662	76.7609	2.80522
													3	130.79	6.05878	120.509	9.24892	136.571	9.35183		36	121.093	5.10664	79.9657	4.56543	126.336	7.18104	91.0087	5.19924		36	121.093	5.10664	79.9657	4.56543	119.36	4.47812	87.005	7.95505		36	121.093	5.10664	79.9657	4.56543	107.949	3.63097	76.0267	2.73392
													4	133.72	5.06415	129.249	9.28391	136.137	7.22491		37	121.724	4.967	80.7783	3.85461	127.047	5.87296	91.3442	3.28791		37	121.724	4.967	80.7783	3.85461	120.886	2.58089	87.8363	5.61017		37	121.724	4.967	80.7783	3.85461	110.063	1.77943	77.448	2.70102
													5	137.954	4.08953	132.266	5.24066	135.404	6.34941		38	123.538	6.30261	82.8223	5.7261	127.89	6.35413	91.6346	4.82183		38	123.538	6.30261	82.8223	5.7261	123.664	4.8056	90.3795	7.70735		38	123.538	6.30261	82.8223	5.7261	112.137	1.59968	78.308	1.42166
													6	136.001	5.47456	134.019	8.14502	135.663	7.93253		39	126.9	4.13095	85.1459	4.21969	132.653	6.95377	96.717	6.49631		39	126.9	4.13095	85.1459	4.21969	125.556	5.33824	93.8561	8.16165		39	126.9	4.13095	85.1459	4.21969	112.611	1.53233	79.211	2.45212
													7	134.127	6.40874	132.919	7.50963	136.293	3.8313		40	128.602	2.34058	88.5466	4.81504	136.586	4.89157	100.855	7.10709		40	128.602	2.34058	88.5466	4.81504	124.64	2.97191	91.5114	7.7326		40	128.602	2.34058	88.5466	4.81504	114.115	4.55454	82.2412	4.94123
													8	142.559	3.7474	133.616	10.6922	137.577	6.0845		41	130.927	3.29432	89.4325	3.34937	136.153	5.55447	99.1285	6.84498		41	130.927	3.29432	89.4325	3.34937	126.36	3.80248	92.9677	8.40801		41	130.927	3.29432	89.4325	3.34937	114.136	2.62214	82.5229	3.4895
													9	138.279	1.35537	128.105	11.9835	138.191	4.87071		42	130.974	3.2393	90.0057	3.68742	135.252	4.16911	100.406	6.42091		42	130.974	3.2393	90.0057	3.68742	127.834	2.99519	95.0239	8.43659		42	130.974	3.2393	90.0057	3.68742	115.066	2.1661	80.9177	2.75772
													10	133.05	6.1189	130.975	10.6878	132.865	5.52361		43	131.404	3.21158	90.6688	3.19179	135.612	4.82531	99.8162	6.61291		43	131.404	3.21158	90.6688	3.19179	127.288	2.4319	94.5239	6.41546		43	131.404	3.21158	90.6688	3.19179	114.3	1.86641	81.7446	2.2531
													11	136.033	6.9759	131.602	7.78068	131.102	3.05916		44	132.328	3.42807	91.1953	3.62502	136.659	5.1707	101.85	6.19657		44	132.328	3.42807	91.1953	3.62502	125.358	3.08371	92.6635	5.0276		44	132.328	3.42807	91.1953	3.62502	116.887	3.44446	82.7582	4.80173
													12	132.288	2.71132	128.707	8.99013	131.448	3.83678		45	131.514	3.04037	90.9487	2.97883	136.796	5.45369	101.338	7.87566		45	131.514	3.04037	90.9487	2.97883	125.557	4.28767	92.7147	5.09958		45	131.514	3.04037	90.9487	2.97883	120.425	6.1303	87.6888	6.12186
													13	136.441	5.0207	129.544	11.6724	132.915	3.80291		46	132.238	2.96512	91.8472	1.67325	136.882	6.17872	101.213	6.74866		46	132.238	2.96512	91.8472	1.67325	123.596	7.38769	91.4119	4.82093		46	132.238	2.96512	91.8472	1.67325	115.374	2.58722	82.4684	2.92686
													14	137.252	4.87401	132.913	8.1099	135.658	6.2054		47	131.393	3.37154	90.0056	3.25356	134.609	6.97653	99.266	4.65526		47	131.393	3.37154	90.0056	3.25356	121.489	8.6818	89.4753	5.11935		47	131.393	3.37154	90.0056	3.25356	116.005	2.98058	82.3877	3.27621
													15	124.075	6.84798	122.42	1.84174	103.02	5.91457		48	130.948	2.41452	90.8433	3.61893	137.91	7.39418	102.406	6.82975		48	130.948	2.41452	90.8433	3.61893	122.246	8.79297	90.1741	4.71176		48	130.948	2.41452	90.8433	3.61893	115.852	4.10003	82.882	3.22284
													16	113.26	11.0412	107.131	6.98725	89.1817	6.05391		49	133.178	3.15382	92.7392	3.0857	138.294	5.95312	102.495	4.66484		49	133.178	3.15382	92.7392	3.0857	124.196	6.30536	92.5519	6.99716		49	133.178	3.15382	92.7392	3.0857	115.636	3.51039	83.3154	3.16478
													17	117.489	7.4377	98.6	2.44065	92.1479	3.69178		50	133.804	2.43172	92.9852	2.05813	137.821	7.05872	102.224	5.78479		50	133.804	2.43172	92.9852	2.05813	122.841	5.78647	90.3442	3.70418		50	133.804	2.43172	92.9852	2.05813	117.841	1.79768	83.905	1.06635
													18	111.443	2.02298	94.7359	4.53701	94.9443	3.01223		51	137.027	2.14462	95.8027	1.31668	139.475	6.01016	103.275	5.53389		51	137.027	2.14462	95.8027	1.31668	123.582	4.59801	91.1779	4.01896		51	137.027	2.14462	95.8027	1.31668	118.616	4.22402	84.3518	3.22286
													19	110.233	5.49786	94.9293	6.12149	95.4348	3.34053		52	137.299	2.93858	95.3811	1.58851	138.898	4.60904	104.377	4.94167		52	137.299	2.93858	95.3811	1.58851	126.287	3.7481	93.2044	5.10832		52	137.299	2.93858	95.3811	1.58851	118.738	3.69962	84.8099	2.30428
													20	108.168	7.46317	100.808	8.55755	96.9742	3.68294		53	138.187	2.98191	95.7051	2.31076	142.88	4.22447	106.91	7.71034		53	138.187	2.98191	95.7051	2.31076	127.391	3.95087	94.9764	6.81263		53	138.187	2.98191	95.7051	2.31076	120.761	3.61015	87.7849	3.37562
													21	108.634	7.18177	100.805	7.77732	96.6686	4.06699		54	138.719	1.70732	96.0391	1.81642	141.486	4.22517	105.945	7.05876		54	138.719	1.70732	96.0391	1.81642	130.615	2.82288	96.6253	6.02769		54	138.719	1.70732	96.0391	1.81642	119.909	5.16007	87.2909	3.87327
													22	117.737	3.21775	101.643	6.94962	97.3042	3.94611		55	137.57	3.03507	94.5451	0.984213	142.177	4.9404	106.179	8.5146		55	137.57	3.03507	94.5451	0.984213	130.994	4.05695	97.3032	3.61727		55	137.57	3.03507	94.5451	0.984213	122.752	2.52686	89.2238	2.68628
													23	109.997	5.53622	103.54	6.52871	99.6515	5.36524		56	137.236	1.74563	96.3117	1.93204	141.687	6.03528	105.751	8.81463		56	137.236	1.74563	96.3117	1.93204	128.682	6.78262	95.3403	3.65248		56	137.236	1.74563	96.3117	1.93204	122.947	1.67538	89.6654	1.93974
													24	118.24	5.29035	108.17	3.86763	99.4777	5.96886		57	138.208	1.49697	96.7354	1.95955	141.463	5.15044	105.667	7.93544		57	138.208	1.49697	96.7354	1.95955	130.862	6.18355	97.5001	4.5559		57	138.208	1.49697	96.7354	1.95955	122.155	2.82086	89.5893	0.961672
													25	114.394	6.71793	107.247	5.55166	102.412	5.66618		58	137.687	1.63863	95.642	1.77207	143.034	6.79527	105.903	8.34021		58	137.687	1.63863	95.642	1.77207	133.149	3.62642	99.2983	6.16473		58	137.687	1.63863	95.642	1.77207	124.189	2.56512	90.1769	2.37695
													26	115.592	7.23887	109.997	4.79382	105.64	6.04574		59	137.625	1.6693	96.2309	2.56187	144.462	4.55473	108.067	6.40686		59	137.625	1.6693	96.2309	2.56187	131.938	4.16455	98.1626	4.86909		59	137.625	1.6693	96.2309	2.56187	123.421	2.38489	89.3315	1.65063
													27	129.271	6.5386	114.532	4.95634	108.537	6.12547		60	138.505	2.38095	97.2983	2.21408	142.874	6.479	106.335	6.15369		60	138.505	2.38095	97.2983	2.21408	132.569	5.22836	98.9551	5.94462		60	138.505	2.38095	97.2983	2.21408	123.942	2.35245	89.5967	2.1163
													28	131.776	4.53297	116.47	6.26806	110.512	5.10081		61	138.263	1.74412	97.4546	2.71997	146.929	7.50161	109.768	7.00025		61	138.263	1.74412	97.4546	2.71997	130.851	6.90998	97.9731	4.12037		61	138.263	1.74412	97.4546	2.71997	125.326	2.02195	91.1682	1.26545
													29	129.385	6.90159	120.393	6.47944	112.716	4.99941		62	140.971	4.4054	102	3.47626	146.879	6.89182	111.767	6.87568		62	140.971	4.4054	102	3.47626	130.662	5.87078	98.7317	4.981		62	140.971	4.4054	102	3.47626	124.079	2.51035	90.9851	1.57273
													30	128.787	6.28642	121.411	7.1332	114.305	4.62925		63	143.307	3.33533	103.396	2.96088	153.058	6.92277	117.625	12.2645		63	143.307	3.33533	103.396	2.96088	130.893	6.62211	97.9334	6.55137		63	143.307	3.33533	103.396	2.96088	125.257	2.66922	92.0347	1.82067
													31	131.444	4.42328	120.722	8.07607	114.906	5.83769		64	142.821	4.59368	103.011	4.54825	149.585	10.7141	115.532	11.7826		64	142.821	4.59368	103.011	4.54825	136.307	9.25251	103.694	10.7735		64	142.821	4.59368	103.011	4.54825	125.445	3.69029	92.7773	2.19449
													32	133.444	6.59635	122.568	6.36259	117.783	4.96229		65	143.488	3.47057	104.236	2.3656	148.693	7.7057	113.827	11.3563		65	143.488	3.47057	104.236	2.3656	138.692	7.59869	107.068	11.8601		65	143.488	3.47057	104.236	2.3656	124.024	5.68408	90.7939	4.48734
													33	125.87	4.85258	123.553	6.26111	118.421	3.70097		66	138.638	5.02627	99.2396	3.23684	146.846	13.8041	112.089	16.6242		66	138.638	5.02627	99.2396	3.23684	137.264	6.07829	105.535	9.70756		66	138.638	5.02627	99.2396	3.23684	128.531	7.59963	96.1557	6.85273
													34	129.628	1.45968	124.127	7.5022	118.811	4.87852		67	136.256	4.19895	97.0983	3.88056	148.681	10.3422	113.037	12.127		67	136.256	4.19895	97.0983	3.88056	141.824	5.08636	109.815	8.99106		67	136.256	4.19895	97.0983	3.88056	128.472	3.86803	98.1103	3.90967
													35	132.076	3.96669	121.744	9.10305	118.87	6.31804		68	138.774	4.06362	100.545	4.26674	141.011	14.3707	105.929	15.1796		68	138.774	4.06362	100.545	4.26674	137.335	5.56207	107.124	8.06739		68	138.774	4.06362	100.545	4.26674	126.429	5.16977	96.2582	5.35537
													36	130.242	8.09314	121.034	7.54938	121.093	5.10664		69	133.44	5.71263	94.8796	5.0282	143.368	10.4293	109.11	15.7834		69	133.44	5.71263	94.8796	5.0282	131.927	4.18657	101.42	5.81051		69	133.44	5.71263	94.8796	5.0282	125.632	3.93809	94.3987	4.36709
													37	132.561	5.47764	126.479	5.58034	121.724	4.967		70	128.234	4.94917	89.764	3.41198	139.136	7.05368	104.835	10.9385		70	128.234	4.94917	89.764	3.41198	128.752	2.83386	98.4758	6.02669		70	128.234	4.94917	89.764	3.41198	126.275	4.53874	96.1178	4.65669
													38	129.188	3.99169	127.905	4.7384	123.538	6.30261		71	131.419	5.37308	92.4326	3.90019	141.82	5.44972	105.879	8.30092		71	131.419	5.37308	92.4326	3.90019	129.665	4.7655	99.3694	4.93589		71	131.419	5.37308	92.4326	3.90019	126.681	4.05091	96.1017	4.37365
													39	117.752	6.01395	125.356	6.32164	126.9	4.13095		72	130.532	5.09434	92.1398	4.21277	137.311	8.1026	102.842	10.2375		72	130.532	5.09434	92.1398	4.21277	125.837	4.67565	95.9639	7.62562		72	130.532	5.09434	92.1398	4.21277	128.983	4.96664	98.8846	5.23529
													40	120.867	7.13205	123.163	3.98834	128.602	2.34058		73	130.12	2.74184	91.0826	2.63469	142.092	3.3721	108.461	4.98717		73	130.12	2.74184	91.0826	2.63469	125.979	4.82976	95.1922	7.20495		73	130.12	2.74184	91.0826	2.63469	124.131	1.26371	93.0739	2.0013
													41	120.471	2.62225	119.38	6.07287	130.927	3.29432		74	131.239	3.80895	91.5945	2.17296	132.844	8.20269	99.4732	8.74299		74	131.239	3.80895	91.5945	2.17296	123.02	4.77029	92.2985	7.52299		74	131.239	3.80895	91.5945	2.17296	120.781	3.7018	88.6261	4.16915
													42	114.402	7.35938	115.565	10.2271	130.974	3.2393		75	139.674	5.39317	98.4863	4.16187	135.5	7.33781	101.519	9.22121		75	139.674	5.39317	98.4863	4.16187	123.721	3.97202	93.1914	7.07028		75	139.674	5.39317	98.4863	4.16187	122.091	1.31284	91.8167	2.79773
													43	121.962	10.3217	117.153	7.87656	131.404	3.21158		76	140.745	4.0499	98.8766	1.14291	139.744	4.13851	106.133	6.84496		76	140.745	4.0499	98.8766	1.14291	123.821	2.33748	92.6753	4.75268		76	140.745	4.0499	98.8766	1.14291	124.163	1.09753	92.5285	1.69188
													44	110.364	7.77404	119.587	4.69485	132.328	3.42807		77	140.983	3.03655	99.8301	3.95408	145.045	6.66897	109.926	9.29557		77	140.983	3.03655	99.8301	3.95408	131.38	9.15265	98.7115	13.6928		77	140.983	3.03655	99.8301	3.95408	126.207	2.59096	94.7121	1.46934
													45	113.935	7.56152	118.091	7.55642	131.514	3.04037		78	139.516	3.78522	98.0064	3.07482	142.493	8.7395	107.687	9.13885		78	139.516	3.78522	98.0064	3.07482	135.201	5.10946	103.032	10.7581		78	139.516	3.78522	98.0064	3.07482	129.003	2.33278	96.4887	3.09623
													46	117.554	7.44357	119.386	7.17392	132.238	2.96512		79	139.599	2.73503	98.0369	2.83916	144.241	7.73899	109.355	9.11032		79	139.599	2.73503	98.0369	2.83916	136.707	6.42576	104.966	9.58298		79	139.599	2.73503	98.0369	2.83916	129.414	2.93127	97.2951	2.84526
													47	113.676	5.12458	118.393	6.21095	131.393	3.37154		80	139.972	3.48731	97.53	4.16815	136.628	3.53688	101.051	5.06865		80	139.972	3.48731	97.53	4.16815	135.612	5.57102	104.192	10.3949		80	139.972	3.48731	97.53	4.16815	130.89	1.24902	98.7069	2.03727
													48	120.708	5.7627	119.499	8.23467	130.948	2.41452		81	138.169	4.75785	96.8979	5.08235	143.478	6.84622	108.946	10.041		81	138.169	4.75785	96.8979	5.08235	136.78	4.89368	104.533	8.65743		81	138.169	4.75785	96.8979	5.08235	132.521	1.6808	100.623	2.33145
													49	116.388	4.77447	119.387	5.50338	133.178	3.15382		82	133.69	6.79732	92.575	4.90853	139.9	6.9632	104.198	10.9364		82	133.69	6.79732	92.575	4.90853	134.427	7.67323	101.618	5.48199		82	133.69	6.79732	92.575	4.90853	128.539	2.28713	96.7668	2.96813
													50	123.991	5.89356	120.691	7.67463	133.804	2.43172		83	137.027	5.58458	95.443	2.7774	144.032	8.40546	109.084	9.89276		83	137.027	5.58458	95.443	2.7774	142.648	3.37732	109.296	8.02457		83	137.027	5.58458	95.443	2.7774	133.179	2.51673	101.503	2.90342
													51	126.697	7.60061	124.925	7.38779	137.027	2.14462		84	131.667	6.83482	91.0563	5.36571	142.881	7.09973	107.91	10.0742		84	131.667	6.83482	91.0563	5.36571	141.191	2.96441	108.427	7.31253		84	131.667	6.83482	91.0563	5.36571	130.006	3.00722	97.7733	2.58998
													52	133.5	7.94787	128.377	8.18672	137.299	2.93858		85	140.67	7.62624	99.3659	4.98722	143.944	13.0341	110.227	13.6112		85	140.67	7.62624	99.3659	4.98722	136.05	4.17163	103.494	8.35628		85	140.67	7.62624	99.3659	4.98722	128.67	1.11264	95.5954	1.68613
													53	135.51	6.22485	131.693	8.18033	138.187	2.98191		86	142.179	5.47677	98.1065	2.97728	142.856	10.9488	111.972	15.4561		86	142.179	5.47677	98.1065	2.97728	134.613	5.19638	101.299	10.6891		86	142.179	5.47677	98.1065	2.97728	133.746	1.78284	100.144	2.12999
													54	133.699	8.18942	129.086	8.16753	138.719	1.70732
													55	136.929	7.39683	132.163	9.24058	137.57	3.03507
													56	136.464	5.77165	130.88	8.42836	137.236	1.74563		Figure 3E	Littermate		K14cre-HIF1							Figure 4E	Littermate		K14cre-HIF2							Figure 6D	Littermate		K14cre-NOS2
													57	134.437	9.02405	131.195	7.5913	138.208	1.49697			Mean	deviation	Mean	deviation							Mean	deviation	Mean	deviation							Mean	deviation	Mean	deviation
													58	133.228	0.51025	128.473	6.19402	137.687	1.63863		1	640.462	59.8975	623.001	69.0361						1	640.462	59.8975	595.014	45.5463						1	640.462	59.8975	628.569	86.3446
													59	129.821	9.8986	129.939	6.44952	137.625	1.6693		2	647.615	29.9231	629.035	73.4984						2	647.615	29.9231	583.25	52.1944						2	647.615	29.9231	625.526	72.2666
													60	136.045	3.43942	127.641	6.81457	138.505	2.38095		3	620.308	48.1795	637.619	82.628						3	620.308	48.1795	597.333	39.4445						3	620.308	48.1795	614.705	49.7692
													61	133.464	3.95883	131.344	6.92021	138.263	1.74412		4	600.397	49.9103	624.955	80.3462						4	600.397	49.9103	613.458	44.4722						4	600.397	49.9103	610.723	66.6215
													62	135.784	3.45165	132.595	6.62374	140.971	4.4054		5	601.872	44.2821	638.714	63.0268						5	601.872	44.2821	611.056	49.2407						5	601.872	44.2821	610.509	76.0262
													63	133.065	8.66885	134.715	7.44341	143.307	3.33533		6	598.372	37.1111	626.441	57.9427						6	598.372	37.1111	608.917	67.7667						6	598.372	37.1111	605.026	65.4461
													64	122.599	1.43455	130.978	7.17166	142.821	4.59368		7	602.449	24.0384	639.671	46.1857						7	602.449	24.0384	621	54.1389						7	602.449	24.0384	596.529	42.1431
													65	126.205	6.0632	129.703	10.3174	143.488	3.47057		8	640.962	35.7052	628.329	45.1925						8	640.962	35.7052	608.722	66.3704						8	640.962	35.7052	595.264	36.6554
													66	119.537	9.8672	131.033	6.72924	138.638	5.02627		9	643.038	42.5385	610.122	49.2292						9	643.038	42.5385	610.361	45.7778						9	643.038	42.5385	583.074	36.3364
													67	120.167	4.5079	129.595	7.94078	136.256	4.19895		10	645.321	41.5513	589.967	56.0967						10	645.321	41.5513	593.736	53.7963						10	645.321	41.5513	588.974	29.6436
													68	117.186	5.38953	130.291	6.59464	138.774	4.06362		11	639.654	19.1282	587.246	59.8983						11	639.654	19.1282	593.569	54.0741						11	639.654	19.1282	615.055	59.5113
													69	115.706	5.56205	121.019	6.59627	133.44	5.71263		12	639.705	31.9616	606.357	69.0543						12	639.705	31.9616	593.042	39.0278						12	639.705	31.9616	628.368	64.0862
													70	118.789	5.6415	128.434	5.99676	128.234	4.94917		13	620.538	31.6923	607.615	86.5577						13	620.538	31.6923	578.111	25.6574						13	620.538	31.6923	631.321	79.2769
													71	114.345	5.99227	115.309	6.04927	131.419	5.37308		14	620.962	37.2949	610.087	87.2748						14	620.962	37.2949	584.5	29.0833						14	620.962	37.2949	613.029	86.3431
													72	116.949	5.80907	121.289	6.50209	130.532	5.09434		15	623.115	30.3974	608.328	73.9431						15	623.115	30.3974	582.083	22.8611						15	623.115	30.3974	613.829	90.9031
													73	127.157	5.42515	122.984	9.30818	130.12	2.74184		16	623.846	40.1539	600.205	75.9022						16	623.846	40.1539	580.25	20.6944						16	623.846	40.1539	616.271	102.817
													74	123.833	8.9414	121.681	3.78327	131.239	3.80895		17	636.372	29.6538	585.523	76.7284						17	636.372	29.6538	583.306	16.3981						17	636.372	29.6538	641.074	83.4739
													75	135.909	6.27498	129.623	6.12353	139.674	5.39317		18	642.526	29.9658	579.066	70.234						18	642.526	29.9658	583.403	30.2963						18	642.526	29.9658	648.903	78.322
													76	141.351	3.9729	139.559	5.99578	140.745	4.0499		19	635.462	41.8974	554.217	60.3407						19	635.462	41.8974	579.444	35.2407						19	635.462	41.8974	649.712	75.5308
													77	138.417	5.3757	138.832	5.09567	140.983	3.03655		20	620.615	43.2308	573.071	60.9477						20	620.615	43.2308	573.083	38.5833						20	620.615	43.2308	641.588	52.0292
													78	136.705	6.32425	138.418	3.98018	139.516	3.78522		21	626.397	50.2949	579.722	54.8219						21	626.397	50.2949	573.708	36.8889						21	626.397	50.2949	638.449	84.9077
													79	143.028	5.80018	139.066	6.1735	139.599	2.73503		22	616.167	41.094	579.243	66.9864						22	616.167	41.094	576.042	39.1666						22	616.167	41.094	623.012	91.4908
													80	138.334	4.2069	136.235	6.59845	139.972	3.48731		23	610.423	31.3333	570.284	77.1619						23	610.423	31.3333	570.597	34.9074						23	610.423	31.3333	595.364	98.7754
													81	138.799	7.5998	131.134	11.5082	138.169	4.75785		24	614.526	35.0342	579.564	70.9567						24	614.526	35.0342	581.889	63.0278						24	614.526	35.0342	586.955	94.0692
													82	139.962	3.98518	129.85	14.7667	133.69	6.79732		25	622.872	36.4615	573.004	90.0777						25	622.872	36.4615	580.306	43.5185						25	622.872	36.4615	585.974	90.5538
													83	135.973	3.84206	135.198	9.4905	137.027	5.58458		26	620.295	60.9615	581.212	71.4736						26	620.295	60.9615	566.875	45.2778						26	620.295	60.9615	572.386	87.7246
													84	135.284	6.2636	130.62	13.1127	131.667	6.83482		27	624.628	54.7051	589.255	70.3441						27	624.628	54.7051	563.708	38.6944						27	624.628	54.7051	563.26	83.7584
													85	140.226	4.4257	131.611	1.1286	140.67	7.62624		28	628.397	69.7051	576.686	67.8013						28	628.397	69.7051	577.653	30.1528						28	628.397	69.7051	546.447	66.0754
													86	133.369	5.7491	134.37	5.48775	142.179	5.47677		29	622.846	71.9487	577.196	73.3798						29	622.846	71.9487	562.667	36.1389						29	622.846	71.9487	528.996	46.4277
																					30	617.603	70.3974	585.449	63.0593						30	617.603	70.3974	555.806	42.213						30	617.603	70.3974	522.48	46.8995
													Figure 2D	0.15		0.12		0.1			31	596.923	54.5897	589.811	63.2845						31	596.923	54.5897	561.597	42.4074						31	596.923	54.5897	532.014	74.0728
														Mean	deviation	Mean	deviation	Mean	deviation		32	592.372	58.7052	584.111	57.6246						32	592.372	58.7052	562.056	42.9352						32	592.372	58.7052	566.269	71.4769
													1	101.597	8.72015	85.3559	9.23655	88.7564	2.08134		33	603.91	49.2222	591.908	55.7989						33	603.91	49.2222	574.194	35.0185						33	603.91	49.2222	565.208	90.8339
													2	95.8179	5.0805	81.0362	9.76967	93.469	5.28743		34	591.91	50.8889	609.566	38.6579						34	591.91	50.8889	541.931	36.1806						34	591.91	50.8889	553.974	90.1538
													3	102.247	6.34313	85.0107	7.2745	99.97	6.69894		35	581.731	38.9744	620.572	29.2933						35	581.731	38.9744	556.278	42.1667						35	581.731	38.9744	536.529	83.3774
													4	105.15	1.69921	93.0423	7.18261	99.8293	4.73112		36	586.167	36.4444	628.203	20.1845						36	586.167	36.4444	563.75	41.5						36	586.167	36.4444	542.996	72.12
													5	108.09	3.13966	95.7327	3.06004	99.4012	3.5572		37	579.397	35.0855	615.982	33.5449						37	579.397	35.0855	553.514	42.7917						37	579.397	35.0855	540.696	78.7431
													6	106.812	5.15415	97.6399	5.60287	99.267	4.34279		38	566.115	46.6538	632.529	35.1667						38	566.115	46.6538	544.014	44.7963						38	566.115	46.6538	568.635	94.0461
													7	104.166	5.90788	96.2381	5.42666	99.8925	1.99667		39	562.603	35.812	629.169	43.1028						39	562.603	35.812	550.056	39.8889						39	562.603	35.812	565.762	83.0431
													8	111.811	4.54365	97.3141	6.15659	100.647	3.66742		40	569.026	42.7863	623.881	43.3358						40	569.026	42.7863	558.278	61.1481						40	569.026	42.7863	572.319	57.581
													9	109.178	6.6783	91.3289	7.9851	100.692	2.73375		41	554.244	30.953	618.264	54.9708						41	554.244	30.953	534.417	38.9722						41	554.244	30.953	565.96	48.6882
													10	103.651	9.64623	93.4517	8.08375	96.2434	3.83286		42	570.09	36.5726	618.756	48.637						42	570.09	36.5726	522.806	34.0833						42	570.09	36.5726	565.536	42.5226
													11	107.022	7.10905	94.6699	5.35371	94.6166	1.79671		43	594.654	47.1154	615.03	48.7386						43	594.654	47.1154	553.833	21.25						43	594.654	47.1154	548.208	58.239
													12	103.486	6.26558	91.7972	6.00445	95.2391	1.70591		44	578.154	48.7693	614.591	46.5941						44	578.154	48.7693	570.361	42.6389						44	578.154	48.7693	532.205	64.841
													13	106.508	8.16034	92.6847	7.08678	95.1819	4.89093		45	581.385	58.5385	622.294	42.9724						45	581.385	58.5385	564.681	54.0417						45	581.385	58.5385	555.15	57.2892
													14	107.203	5.30916	96.2586	3.63534	93.5229	5.42371		46	583.231	57.4615	616.844	48.0457						46	583.231	57.4615	557.069	51.5139						46	583.231	57.4615	592.235	67.6031
													15	96.4892	11.1198	88.4278	3.90881	72.1146	6.79668		47	576.679	51.1709	598.783	58.2316						47	576.679	51.1709	545.931	61.4861						47	576.679	51.1709	579.808	90.2461
													16	88.0829	5.36345	72.952	8.62042	59.8032	6.38131		48	566.795	38.2308	585.235	51.3127						48	566.795	38.2308	555.792	51.0556						48	566.795	38.2308	562.285	78.7723
													17	92.809	5.53179	65.1224	2.22025	60.3622	4.311		49	564.103	28.1111	587.419	49.6418						49	564.103	28.1111	556.083	51.9722						49	564.103	28.1111	557.52	76.8472
													18	87.516	5.85984	62.6527	3.40991	61.2768	4.15721		50	577.744	36.0684	604.639	67.0136						50	577.744	36.0684	548.306	60.2593						50	577.744	36.0684	548.156	89.1415
													19	86.1513	6.96938	62.9164	3.41345	61.8993	3.8038		51	592.833	38.2949	604.148	69.0347						51	592.833	38.2949	548.903	61.5463						51	592.833	38.2949	558.206	72.3497
													20	84.1794	1.88587	68.5028	6.68205	63.9446	3.27886		52	608.154	37.7436	609.857	52.643						52	608.154	37.7436	553.653	67.6204						52	608.154	37.7436	559.038	58.1692
													21	84.7766	5.41788	68.9771	6.3041	63.5945	4.26537		53	613.282	53.4615	605.48	49.6002						53	613.282	53.4615	571.931	69.4074						53	613.282	53.4615	568.419	60.1816
													22	92.3253	5.05447	70.8702	5.71005	64.5072	4.56005		54	600.295	56.6752	593.277	50.101						54	600.295	56.6752	573.056	51.1389						54	600.295	56.6752	608.186	27.4333
													23	85.0853	6.96074	71.307	5.54319	66.9661	4.45951		55	565.333	48.1538	611.478	62.4736						55	565.333	48.1538	549.667	51.4167						55	565.333	48.1538	628.99	60.7713
													24	92.5343	8.1752	75.862	2.45681	66.3884	4.57187		56	551.064	28.3376	611.914	60.3902						56	551.064	28.3376	527.458	51.375						56	551.064	28.3376	619.36	55.9702
													25	88.0347	4.09398	75.0637	4.81502	68.5509	4.84557		57	594.744	53.6667	609.077	76.6635						57	594.744	53.6667	549.083	44.3611						57	594.744	53.6667	618.937	60.6728
													26	90.2473	7.21292	76.9621	4.46014	71.3053	5.43477		58	614.885	77.0257	609.728	86.2198						58	614.885	77.0257	550.139	55.8704						58	614.885	77.0257	616.424	52.4908
													27	101.858	7.20544	81.1774	3.24304	74.5503	4.6874		59	625.615	75.8462	625.541	83.0447						59	625.615	75.8462	541.972	70.3889						59	625.615	75.8462	597.323	44.961
													28	104.372	3.72651	81.8317	6.09997	75.7061	5.22181		60	617.397	73.6068	639.551	73.0112						60	617.397	73.6068	528.542	53.2222						60	617.397	73.6068	605.328	23.3605
													29	101.925	6.73429	86.8394	4.2592	77.0058	6.15943		61	603.949	67.7436	639.298	75.6258						61	603.949	67.7436	567.806	70.4167						61	603.949	67.7436	581.987	59.8051
													30	101.337	6.49397	87.1973	3.69749	78.2359	5.47247		62	630.897	66	642.243	78.2426						62	630.897	66	595.542	58.7639						62	630.897	66	564.954	63.3784
													31	104.183	4.24501	86.5047	4.83391	77.7769	5.19312		63	648.167	63.8376	671.909	84.2893						63	648.167	63.8376	616.292	55.9722						63	648.167	63.8376	534.424	50.2472
													32	106.493	2.0156	87.3586	3.91175	80.0031	5.79832		64	674.846	76.0769	677.77	84.2234						64	674.846	76.0769	628.861	79.3333						64	674.846	76.0769	539.759	52.5456
													33	100.314	3.15966	88.449	3.28808	79.7656	4.00914		65	647.154	52.6154	677.599	77.0553						65	647.154	52.6154	641.139	91.6667						65	647.154	52.6154	548.462	47.4769
													34	101.682	5.6038	88.6486	4.28834	79.5405	3.92045		66	652.038	64.8333	679.929	77.0889						66	652.038	64.8333	618.472	74.0278						66	652.038	64.8333	533.947	49.8754
													35	103.064	9.30046	86.0951	6.16904	78.7356	5.93565		67	659.808	54.2564	682.544	80.9672						67	659.808	54.2564	630.333	64.9167						67	659.808	54.2564	564.149	85.0113
													36	103.164	3.80299	84.6689	4.94092	79.9657	4.56543		68	657.141	52.4744	664.342	83.9127						68	657.141	52.4744	617.792	76.5417						68	657.141	52.4744	564.967	99.081
													37	104.153	3.46725	89.3268	3.84858	80.7783	3.85461		69	679.667	59.9487	663.319	85.8558						69	679.667	59.9487	629.694	72.4722						69	679.667	59.9487	561.499	119.045
													38	102.542	5.71362	91.635	2.19299	82.8223	5.7261		70	675.397	61.8632	654.884	87.9577						70	675.397	61.8632	651.625	58.3472						70	675.397	61.8632	565.645	123.624
													39	91.1099	1.60008	90.1124	3.4442	85.1459	4.21969		71	671.654	69.641	629.278	82.0274						71	671.654	69.641	650.472	64.5						71	671.654	69.641	563.24	125.699
													40	93.3842	4.39918	87.3161	1.87371	88.5466	4.81504		72	666.91	76.0085	575.211	67.3277						72	666.91	76.0085	651.625	57.3194						72	666.91	76.0085	545.313	116.158
													41	94.0119	6.71446	84.6151	5.39121	89.4325	3.34937		73	639.115	88.4872	546.634	49.5006						73	639.115	88.4872	649.847	61.4861						73	639.115	88.4872	503.495	87.7805
													42	88.7552	0.359822	82.1845	6.1567	90.0057	3.68742		74	587.885	124.667	540.837	59.7548						74	587.885	124.667	637.556	62.5926						74	587.885	124.667	466.99	78.8877
													43	94.7979	5.72849	82.5378	6.3794	90.6688	3.19179		75	544.064	153.342	521.082	68.9627						75	544.064	153.342	657.111	45.5278						75	544.064	153.342	431.836	62.7656
													44	84.9171	2.91194	84.6268	4.6331	91.1953	3.62502		76	549.32	145.761	506.732	67.032						76	549.32	145.761	657.083	21.9722						76	549.32	145.761	398.665	51.1677
													45	88.3426	2.29006	83.6125	4.95874	90.9487	2.97883		77	542.462	146.564	476.237	50.2804						77	542.462	146.564	647.75	32.3333						77	542.462	146.564	388.808	51.4821
													46	88.5839	11.1046	84.7715	4.84348	91.8472	1.67325		78	538.487	149.624	457.23	51.9639						78	538.487	149.624	637.861	44.1481						78	538.487	149.624	398.422	54.6472
													47	87.4983	4.72281	84.6829	4.02218	90.0056	3.25356		79	524.487	157.188	443.288	44.8189						79	524.487	157.188	632.736	51.7361						79	524.487	157.188	384.955	33.4307
													48	92.7225	4.87538	85.2583	5.75447	90.8433	3.61893		80	508.91	166.547	425.833	49.0827						80	508.91	166.547	633.472	50.1296						80	508.91	166.547	376.945	30.9441
													49	89.1445	6.43202	85.1728	3.22682	92.7392	3.0857		81	504.808	162.949	419.731	46.1795						81	504.808	162.949	633.444	50.7593						81	504.808	162.949	374.537	33.2605
													50	95.8481	5.91164	85.6553	4.97068	92.9852	2.05813		82	498.436	166.273	422.113	49.896						82	498.436	166.273	608.833	65.4445						82	498.436	166.273	367.392	39.7779
													51	98.4266	4.44658	88.5682	5.1227	95.8027	1.31668		83	482.474	162.094	415.707	49.7628						83	482.474	162.094	612.611	76.1296						83	482.474	162.094	352.563	34.6528
													52	103.507	6.24564	91.7067	5.43179	95.3811	1.58851		84	443.603	134.162	428.458	48.0204						84	443.603	134.162	612.444	81.0463						84	443.603	134.162	351.681	38.8241
													53	104.938	6.99656	94.6052	4.87555	95.7051	2.31076		85	425.077	94.8205	432.627	49.3149						85	425.077	94.8205	611.264	87.0926						85	425.077	94.8205	345.018	34.4687
													54	104.131	1.71268	92.9519	4.68162	96.0391	1.81642		86	406.538	69.4616	421.639	68.5144						86	406.538	69.4616	618.889	90.1204						86	406.538	69.4616	333.082	35.8297
													55	106.359	3.92518	94.8301	5.27085	94.5451	0.984213		87	370.68	68.8803	421.158	59.0537						87	370.68	68.8803	615.778	91.5741						87	370.68	68.8803	331.287	39.1297
													56	106.323	3.70707	93.6791	5.12865	96.3117	1.93204		88	369.654	65.0256	411.073	46.9271						88	369.654	65.0256	610.319	86.5463						88	369.654	65.0256	337.55	30.8498
													57	104.751	2.60958	94.0074	4.63333	96.7354	1.95955		89	365.615	67.1795	403.877	51.1789						89	365.615	67.1795	604.847	91.9259						89	365.615	67.1795	337.372	32.0974
													58	103.708	9.91176	91.7586	3.57217	95.642	1.77207		90	356.308	61.282	390.6	55.9709						90	356.308	61.282	595.875	86.3889						90	356.308	61.282	329.791	32.862
													59	100.909	2.16338	93.4915	3.74597	96.2309	2.56187		91	365.09	58.6026	371.513	53.1795						91	365.09	58.6026	584.889	86.2315						91	365.09	58.6026	329.151	30.3585
													60	106.937	5.3343	90.8081	5.40734	97.2983	2.21408		92	359.667	63.6923	366.102	48.9559						92	359.667	63.6923	574.097	82.3148						92	359.667	63.6923	330.074	31.1149
													61	104.024	8.00799	94.179	3.84717	97.4546	2.71997		93	364.59	67.359	359.537	47.5785						93	364.59	67.359	551.375	83.7083						93	364.59	67.359	320.319	32.3702
													62	104.261	4.55552	95.8894	3.86925	102	3.47626		94	366.974	54.0513	357.454	48.4118						94	366.974	54.0513	522.25	81.4167						94	366.974	54.0513	317.56	36.4867
													63	103.932	7.02081	97.6595	5.12443	103.396	2.96088		95	345.154	41.2051	364.044	53.3131						95	345.154	41.2051	525.875	82.2778						95	345.154	41.2051	322.624	41.1508
													64	94.1408	6.87524	93.8098	2.56159	103.011	4.54825		96	332.487	29.5385	358.11	45.7831						96	332.487	29.5385	532.361	65.1296						96	332.487	29.5385	324.458	50.9031
													65	98.0077	5.89467	93.939	6.46934	104.236	2.3656		97	324.205	26.359	348.567	37.4597						97	324.205	26.359	532.694	81.5463						97	324.205	26.359	317.99	49.998
													66	91.0009	5.32431	92.5928	3.18234	99.2396	3.23684		98	318.256	26	354.637	45.1569						98	318.256	26	518.056	74.5						98	318.256	26	324.346	53.9898
													67	90.9297	5.87809	91.5653	3.63156	97.0983	3.88056		99	312.154	28.7949	350.482	38.4465						99	312.154	28.7949	501.764	92.7917						99	312.154	28.7949	329.562	43.7918
													68	88.2535	4.63959	93.7338	6.52296	100.545	4.26674		100	306.038	23.8205	353.852	43.3996						100	306.038	23.8205	522.569	93.2917						100	306.038	23.8205	323.955	42.2974
													69	87.6218	3.15604	85.2895	2.30008	94.8796	5.0282		101	308.833	30.0598	351.393	42.5401						101	308.833	30.0598	518.347	101.097						101	308.833	30.0598	324.617	48.3605
													70	91.6233	5.43022	91.1342	2.60031	89.764	3.41198		102	316.167	34.094	333.825	38.5925						102	316.167	34.094	494.847	111.736						102	316.167	34.094	331.321	42.5179
													71	87.4931	6.96985	78.6835	2.66503	92.4326	3.90019		103	322.256	39.7008	337.798	41.1899						103	322.256	39.7008	493.264	99.875						103	322.256	39.7008	315.758	47.2656
													72	88.8365	5.34644	84.0457	3.20264	92.1398	4.21277		104	313.808	24.7052	340.611	48.2152						104	313.808	24.7052	479.917	93.3889						104	313.808	24.7052	311.624	46.921
													73	98.1471	7.34274	84.6913	5.12094	91.0826	2.63469		105	302.487	27.2051	345.845	54.1735						105	302.487	27.2051	468.014	95.7083						105	302.487	27.2051	304.367	45.2964
													74	96.0883	5.40019	85.1575	0.503136	91.5945	2.17296		106	306.051	29	341.278	56.0799						106	306.051	29	467.806	88.3611						106	306.051	29	303.9	50.7698
													75	106.571	4.0564	91.0168	3.0827	98.4863	4.16187		107	316.449	32.859	338.369	54.9115						107	316.449	32.859	462.25	94.2778						107	316.449	32.859	310.301	52.9949
													76	110.41	2.13153	100.483	6.85745	98.8766	1.14291		108	315.859	27.1923	326.77	33.3458						108	315.859	27.1923	466.194	93.0278						108	315.859	27.1923	309.208	52.4441
													77	106.996	4.21793	99.0658	1.87493	99.8301	3.95408		109	316.987	29.7094	341.891	47.1122						109	316.987	29.7094	468.5	96.8056						109	316.987	29.7094	296.026	47.8616
													78	107.01	6.15807	98.8539	3.09096	98.0064	3.07482		110	322.321	22.8333	340.2	50.3233						110	322.321	22.8333	472.389	92.8333						110	322.321	22.8333	298.955	43.659
													79	109.773	1.88002	101.723	4.31403	98.0369	2.83916		111	318.846	30.5128	324.219	40.2654						111	318.846	30.5128	452.667	86.2222						111	318.846	30.5128	301.141	42.2564
													80	106.83	2.24556	98.0127	4.36267	97.53	4.16815		112	309.051	26.359	312.792	34.3662						112	309.051	26.359	443.847	88.8796						112	309.051	26.359	298.277	52.699
													81	107.537	4.71117	93.9188	9.27163	96.8979	5.08235		113	309.526	25.3205	326.458	49.5986						113	309.526	25.3205	431.694	82.2315						113	309.526	25.3205	302.041	41.6543
													82	107.67	6.32676	93.2628	12.4673	92.575	4.90853		114	302.628	22.2479	335.098	53.3189						114	302.628	22.2479	417.5	76.3055						114	302.628	22.2479	299.728	42.0364
													83	104.089	4.04075	97.1951	7.51177	95.443	2.7774		115	298.308	15.8154	322.578	35.3774						115	298.308	15.8154	407.556	72.9167						115	298.308	15.8154	301.629	50.2733
													84	103.957	10.3041	93.2392	9.86443	91.0563	5.36571		116	301.138	23.2431	322.44	26.1444						116	301.138	23.2431	404.264	67.2083						116	301.138	23.2431	294.374	56.3672
													85	107.848	5.27744	93.1567	1.92256	99.3659	4.98722		117	296.323	16.4492	322.305	17.6332						117	296.323	16.4492	408.167	72.6667						117	296.323	16.4492	298.965	60.3662
													86	102.836	7.01376	98.6588	5.72488	98.1065	2.97728		118	294.862	16.3569	318.458	25.0874						118	294.862	16.3569	407.056	62.8519						118	294.862	16.3569	310.056	67.7318
																					119	295.708	17.5569	318.522	28.1498						119	295.708	17.5569	404.528	66.2037						119	295.708	17.5569	309.253	64.562
													Figure 2E	0.15		0.12		0.1			120	296.246	26.48	318.716	21.8203						120	296.246	26.48	408.264	64.8796						120	296.246	26.48	302.4	56.7005
														Mean	deviation	Mean	deviation	Mean	deviation
													1	642.25	36.7917	634.592	37.6433	640.462	59.8975
													2	642.229	45.2708	637.742	34.59	647.615	29.9231		Figure 3F	Littermate		K14cre-HIF1							Figure 4F	Littermate		K14cre-HIF2							Figure 6E	Littermate		K14cre-NOS2
													3	628.396	40.0625	642.642	20.38	620.308	48.1795			Mean	deviation	Mean	deviation							Mean	deviation	Mean	deviation							Mean	deviation	Mean	deviation
													4	610.229	61.1042	613.858	26.9767	600.397	49.9103		1	577.23	31.7055	625.38	34.1857						1	577.23	31.7055	555.506	26.6906						1	577.23	31.7055	561.013	37.0919
													5	620.292	62.9792	634.525	43.32	601.872	44.2821		2	596.657	45.2758	624.801	31.9472						2	596.657	45.2758	615.744	32.2673						2	596.657	45.2758	577.714	49.8822
													6	622.354	59.8958	634.625	43.6	598.372	37.1111		3	647.442	32.9069	647.467	25.3027						3	647.442	32.9069	610.938	26.6202						3	647.442	32.9069	597.206	27.5777
													7	580.771	49.7708	634.392	48.68	602.449	24.0384		4	668.361	33.3807	673.593	28.8857						4	668.361	33.3807	644.872	48.4458						4	668.361	33.3807	642.661	38.2105
													8	559.688	55.4375	605.983	38.02	640.962	35.7052		5	652.484	43.7917	647.074	41.3168						5	652.484	43.7917	633.043	20.702						5	652.484	43.7917	635.03	37.8571
													9	576.042	61.4583	591.25	40.9	643.038	42.5385		6	635.129	42.066	641.548	42.4666						6	635.129	42.066	635.644	30.1745						6	635.129	42.066	620.589	38.0049
													10	592.938	55.8542	611.292	46.7833	645.321	41.5513		7	632.641	44.5794	646.239	46.7654						7	632.641	44.5794	620.543	23.2523						7	632.641	44.5794	614.335	41.6314
													11	589.563	61.1042	581.508	17.5733	639.654	19.1282		8	658.965	43.8427	639.124	43.0644						8	658.965	43.8427	613.889	34.4809						8	658.965	43.8427	605.54	54.6205
													12	578.688	50.9062	568.733	30.2867	639.705	31.9616		9	639.855	42.0047	638.526	43.2962						9	639.855	42.0047	586.231	30.586						9	639.855	42.0047	586.478	44.6892
													13	568.854	39.9479	578.633	43.9733	620.538	31.6923		10	618.446	39.1003	632.814	41.8124						10	618.446	39.1003	593.307	36.008						10	618.446	39.1003	594.238	22.616
													14	572.417	32.125	585.75	38.5333	620.962	37.2949		11	579.445	49.2486	629.756	25.8883						11	579.445	49.2486	595.332	50.5205						11	579.445	49.2486	608.727	39.8772
													15	561.396	39.4792	594.117	36.7266	623.115	30.3974		12	596.511	35.9307	612.546	31.0623						12	596.511	35.9307	576.594	38.0143						12	596.511	35.9307	605.168	46.2327
													16	566.625	44.9583	580.6	38.2467	623.846	40.1539		13	598.024	37.8352	594.109	52.0244						13	598.024	37.8352	581.012	42.4077						13	598.024	37.8352	614.4	46.0881
													17	605.625	41.5833	586.608	36.62	636.372	29.6538		14	600.404	39.4657	599.657	34.6765						14	600.404	39.4657	587.051	46.3542						14	600.404	39.4657	573.502	59.9193
													18	601.146	51.0208	586.467	42.2266	642.526	29.9658		15	447.574	38.3088	383.345	58.893						15	447.574	38.3088	522.132	93.094						15	447.574	38.3088	356.161	61.5504
													19	595	29.375	582.6	52.0133	635.462	41.8974		16	349.911	64.1459	306.926	41.452						16	349.911	64.1459	429.536	90.1051						16	349.911	64.1459	311.002	43.1191
													20	594.875	34.5	587.333	50.2333	620.615	43.2308		17	313.19	58.1235	333.064	59.8234						17	313.19	58.1235	450.427	111.293						17	313.19	58.1235	348.289	56.4101
													21	580.188	24.3542	604.892	54.47	626.397	50.2949		18	321.36	58.657	375.5	69.9063						18	321.36	58.657	487.802	107.213						18	321.36	58.657	422.95	68.0596
													22	620.062	29.6875	581.458	48.3667	616.167	41.094		19	352.399	76.1877	398.691	61.3575						19	352.399	76.1877	510.466	83.5655						19	352.399	76.1877	458.943	55.4697
													23	633.313	38.5521	596.108	43.4967	610.423	31.3333		20	386.894	77.023	417.842	62.9392						20	386.894	77.023	529.04	62.9152						20	386.894	77.023	515.049	45.4601
													24	643.104	48.2396	603.25	51.3667	614.526	35.0342		21	393.673	87.7144	438.729	58.3786						21	393.673	87.7144	547.007	60.1273						21	393.673	87.7144	498.934	44.7386
													25	641.25	42.875	603.092	59.14	622.872	36.4615		22	405.244	80.9253	456.707	65.3905						22	405.244	80.9253	555.44	48.6033						22	405.244	80.9253	511.302	64.1449
													26	628.667	50.7917	603.8	49.94	620.295	60.9615		23	417.914	79.1923	474.302	45.771						23	417.914	79.1923	567.931	37.9666						23	417.914	79.1923	515.609	53.2048
													27	611.292	34.0625	616.958	38.6	624.628	54.7051		24	441.481	69.9039	490.671	47.0074						24	441.481	69.9039	591.947	26.3873						24	441.481	69.9039	533.033	47.0547
													28	615.083	39.625	630.425	72.64	628.397	69.7051		25	449.302	65.6503	513.618	40.6422						25	449.302	65.6503	586.913	29.6622						25	449.302	65.6503	523.687	46.3098
													29	602.604	36.6146	629.933	88.48	622.846	71.9487		26	450.582	59	516.383	14.0329						26	450.582	59	592.58	34.8394						26	450.582	59	563.588	54.7142
													30	611.833	47.4583	600.192	65.12	617.603	70.3974		27	446.132	43.9924	527.345	41.9934						27	446.132	43.9924	593.801	36.2787						27	446.132	43.9924	585.266	53.6453
													31	613.688	58.5312	654.617	53.16	596.923	54.5897		28	473.274	79.8837	556.628	53.5346						28	473.274	79.8837	617.627	23.5257						28	473.274	79.8837	593.246	54.9188
													32	625.792	52.5208	656.492	76.56	592.372	58.7052		29	465.458	83.4563	551.024	43.7998						29	465.458	83.4563	606.472	44.1406						29	465.458	83.4563	569.202	49.8233
													33	612.312	47.1042	620.525	77.02	603.91	49.2222		30	470.342	80.0107	535.441	58.4303						30	470.342	80.0107	593.662	28.8334						30	470.342	80.0107	566.867	59.5403
													34	613.312	44.4792	608.392	63.48	591.91	50.8889		31	464.702	87.7517	540.526	57.3205						31	464.702	87.7517	599.979	35.8398						31	464.702	87.7517	547.462	84.2146
													35	609.875	25.4583	616.325	51.26	581.731	38.9744		32	476.737	89.817	517.087	55.2463						32	476.737	89.817	586.728	49.8356						32	476.737	89.817	539.669	72.3878
													36	616.104	32.7396	618.775	30.4533	586.167	36.4444		33	474.124	49.3711	524.333	71.0991						33	474.124	49.3711	560.387	37.7575						33	474.124	49.3711	528.1	22.754
													37	618.729	51.2604	599.075	40.34	579.397	35.0855		34	459.096	76.4194	509.426	52.3695						34	459.096	76.4194	569.249	43.5791						34	459.096	76.4194	506.546	85.4155
													38	626.167	42	586.817	44.08	566.115	46.6538		35	424.026	71.1326	516.678	67.8635						35	424.026	71.1326	550.258	50.908						35	424.026	71.1326	488.5	60.4822
													39	638.729	51.0521	600.4	43.8133	562.603	35.812		36	427.841	65.4817	504.314	51.0305						36	427.841	65.4817	539.365	54.3177						36	427.841	65.4817	498.417	49.6679
													40	647.521	52.5729	603.908	47.26	569.026	42.7863		37	442.586	56.5417	501.768	44.1599						37	442.586	56.5417	571.959	35.2905						37	442.586	56.5417	523.846	56.3534
													41	638.271	44.3229	613.383	50.64	554.244	30.953		38	445.734	64.5217	499.017	57.069						38	445.734	64.5217	551.758	30.8376						38	445.734	64.5217	552.006	37.6884
													42	629.812	45.8021	629.683	61.6733	570.09	36.5726		39	469.962	76.3906	524.514	53.9401						39	469.962	76.3906	558.625	16.5124						39	469.962	76.3906	513.917	53.4145
													43	605.354	38.7813	622.825	58.03	594.654	47.1154		40	519.779	74.6621	540.519	44.8005						40	519.779	74.6621	567.592	29.821						40	519.779	74.6621	509.554	45.196
													44	599.062	27.6458	606.767	56.2734	578.154	48.7693		41	509.564	60.4092	542.617	45.2691						41	509.564	60.4092	570.892	31.6822						41	509.564	60.4092	549.499	43.533
													45	589.083	56.4583	623.483	30.22	581.385	58.5385		42	512.378	66.5255	567.301	21.6189						42	512.378	66.5255	566.755	20.1981						42	512.378	66.5255	507.644	59.1697
													46	584.604	49.9792	592.267	47.28	583.231	57.4615		43	535.629	61.7692	553.692	24.0878						43	535.629	61.7692	566.798	21.1881						43	535.629	61.7692	537.779	15.3268
													47	609	68.9583	599.833	54.0667	576.679	51.1709		44	527.31	68.8063	575.016	20.933						44	527.31	68.8063	563.307	35.9664						44	527.31	68.8063	554.264	21.7226
													48	612.583	36.0833	609.192	44.4867	566.795	38.2308		45	535.688	57.0564	558.87	33.5631						45	535.688	57.0564	581.725	37.7227						45	535.688	57.0564	530.874	25.9878
													49	587.813	45.1458	591.417	57.8333	564.103	28.1111		46	545.014	33.4207	556.789	34.094						46	545.014	33.4207	569.847	44.2956						46	545.014	33.4207	516.063	21.4761
													50	594.604	33.0208	618.3	41.2267	577.744	36.0684		47	526.868	45.8502	560.622	32.8069						47	526.868	45.8502	567.462	25.6902						47	526.868	45.8502	569.697	31.6376
													51	606.979	44.6979	624.917	45.2333	592.833	38.2949		48	542.886	45.6583	553.398	35.1595						48	542.886	45.6583	581.063	23.6458						48	542.886	45.6583	529.383	19.0626
													52	573.208	49.6667	635.267	41.9533	608.154	37.7436		49	533.57	51.2845	563.435	32.4287						49	533.57	51.2845	571.329	35.6114						49	533.57	51.2845	529.224	30.3432
													53	560.229	22.1875	632.492	42.49	613.282	53.4615		50	546.443	38.423	556.743	28.5722						50	546.443	38.423	580.313	31.8957						50	546.443	38.423	549.898	32.8814
													54	545.875	33.4167	654.408	36.1933	600.295	56.6752		51	579.831	34.6266	572.547	44.5184						51	579.831	34.6266	597.682	17.452						51	579.831	34.6266	599.968	16.5651
													55	603	37.3333	659.808	55.37	565.333	48.1538		52	574.824	42.9653	580.591	15.861						52	574.824	42.9653	616.511	29.2497						52	574.824	42.9653	594.142	40.7347
													56	609.458	37.7708	687.533	72.24	551.064	28.3376		53	580.72	24.4376	580.185	46.9486						53	580.72	24.4376	613.802	24.4908						53	580.72	24.4376	594.545	40.78
													57	556.208	38.7083	670.575	73.46	594.744	53.6667		54	554.206	30.8718	584.362	38.195						54	554.206	30.8718	613.349	37.9381						54	554.206	30.8718	604.477	43.6699
													58	555.542	38.5417	672.8	53.0933	614.885	77.0257		55	555.002	22.7626	577.781	38.9023						55	555.002	22.7626	589.097	28.4039						55	555.002	22.7626	595.912	31.9818
													59	548.479	34.3125	647.292	50.6	625.615	75.8462		56	599.824	34.3892	576.148	50.023						56	599.824	34.3892	594.458	30.7598						56	599.824	34.3892	549.384	57.6252
													60	555.813	49.6458	668.208	50	617.397	73.6068		57	567.993	34.6553	579.053	31.9646						57	567.993	34.6553	612.776	36.4829						57	567.993	34.6553	545.774	32.5234
													61	549.396	53.0625	661.258	43.0067	603.949	67.7436		58	544.619	33.595	559.619	43.7						58	544.619	33.595	632.5	34.2017						58	544.619	33.595	561.479	38.0736
													62	547.896	44.1042	664.567	47.1867	630.897	66		59	544.572	50.8022	596.012	35.0619						59	544.572	50.8022	622.606	35.7224						59	544.572	50.8022	558.885	38.9784
													63	547.229	31.5208	669.283	50.1933	648.167	63.8376		60	556.503	43.8116	576.737	42.6024						60	556.503	43.8116	598.821	34.5624						60	556.503	43.8116	586.324	52.1225
													64	543.854	37.3125	670.225	58.3133	674.846	76.0769		61	589.27	50.8749	574.333	31.6496						61	589.27	50.8749	606.76	16.5401						61	589.27	50.8749	592.55	31.262
													65	574.5	34.5417	691.9	57.8267	647.154	52.6154		62	625.791	43.8667	610.318	35.787						62	625.791	43.8667	614.551	24.6891						62	625.791	43.8667	567.902	40.8486
													66	565.854	38.6042	707.3	85.64	652.038	64.8333		63	595.262	42.1331	587.467	27.1941						63	595.262	42.1331	627.357	35.0692						63	595.262	42.1331	565.929	43.0979
													67	558.187	43.4792	697.792	73.9	659.808	54.2564		64	570.048	27.0555	566.906	23.5847						64	570.048	27.0555	586.994	36.8501						64	570.048	27.0555	560.397	18.1197
													68	547.75	38.25	677.733	63.6466	657.141	52.4744		65	562.949	28.3544	570.229	26.8571						65	562.949	28.3544	578.953	29.9738						65	562.949	28.3544	551.236	16.5146
													69	572.375	42.9583	672.192	67.1633	679.667	59.9487		66	548.092	28.5469	585.897	30.4321						66	548.092	28.5469	554.837	20.1287						66	548.092	28.5469	541.411	32.2713
													70	612.688	43.8125	661.775	72.3633	675.397	61.8632		67	541.434	22.2841	570.2	22.4258						67	541.434	22.2841	541.258	22.4794						67	541.434	22.2841	545.997	25.176
													71	621.125	21.2292	687.083	64.4667	671.654	69.641		68	547.573	31.1681	526.483	26.2943						68	547.573	31.1681	542.033	37.4785						68	547.573	31.1681	549.599	17.3615
													72	602.292	28.9792	708.467	53.3067	666.91	76.0085		69	550.644	15.0707	544.334	52.7036						69	550.644	15.0707	527.533	19.4955						69	550.644	15.0707	560.978	22.8164
													73	611.604	38.0208	698.967	50.9933	639.115	88.4872		70	512.849	34.9078	546.893	23.0294						70	512.849	34.9078	528.635	21.724						70	512.849	34.9078	551.775	17.8182
													74	622.438	39.0521	702.783	53.44	587.885	124.667		71	529.976	39.0079	590.025	52.9626						71	529.976	39.0079	525.966	23.018						71	529.976	39.0079	549.305	2.45062
													75	623.729	38.9479	690.667	66	544.064	153.342		72	548.688	30.5905	584.511	60.8013						72	548.688	30.5905	519.984	21.3123						72	548.688	30.5905	521.103	20.883
													76	617	56.5	709.6	48.3533	549.32	145.761		73	531.611	43.2185	597.989	32.1874						73	531.611	43.2185	546.452	30.5247						73	531.611	43.2185	532.108	18.8784
													77	598.521	61.1458	703.883	55.2266	542.462	146.564		74	532.854	22.0317	562.64	51.7474						74	532.854	22.0317	568.462	51.2184						74	532.854	22.0317	565.912	26.2314
													78	594.104	58.8958	685.158	56.39	538.487	149.624		75	574.512	65.4378	581.037	51.6367						75	574.512	65.4378	602.578	36.3056						75	574.512	65.4378	592.371	24.2666
													79	555.708	36.6667	674.133	55.3267	524.487	157.188		76	606.039	30.9868	614.052	42.3336						76	606.039	30.9868	637.36	32.269						76	606.039	30.9868	576.274	26.0413
													80	554.396	20.8437	670.6	60.5533	508.91	166.547		77	600.382	17.5763	636.948	36.6755						77	600.382	17.5763	610.022	34.5064						77	600.382	17.5763	557.085	2.84727
													81	567.333	12.8333	674.025	60.5866	504.808	162.949		78	575.899	23.1841	622.03	42.6662						78	575.899	23.1841	608.791	26.1889						78	575.899	23.1841	574.949	19.0926
													82	589.083	31	663.333	65.5	498.436	166.273		79	591.43	30.5258	627.799	42.5792						79	591.43	30.5258	607.209	26.9952						79	591.43	30.5258	557.087	32.1387
													83	596.146	32.8958	661.792	59.8	482.474	162.094		80	552.262	45.5583	586.146	57.8886						80	552.262	45.5583	578.291	22.8104						80	552.262	45.5583	565.96	18.9068
													84	586.771	15.4792	664.158	62.5234	443.603	134.162		81	562.678	41.8568	606.947	31.3807						81	562.678	41.8568	575.888	23.0048						81	562.678	41.8568	553.349	23.2917
													85	597.646	14.6146	657.55	66.7267	425.077	94.8205		82	555.475	36.2402	583.186	57.6831						82	555.475	36.2402	580.904	31.1737						82	555.475	36.2402	548.344	9.3506
													86	576.687	14.5208	642.417	69	406.538	69.4616		83	539.96	18.9279	605.24	26.7204						83	539.96	18.9279	563.652	21.1237						83	539.96	18.9279	563.782	22.2487
													87	564.792	17.5625	639.05	58.8933	370.68	68.8803		84	531.011	22.7536	585.335	16.2187						84	531.011	22.7536	572.157	18.6861						84	531.011	22.7536	560.087	16.548
													88	559.479	13.0104	627.142	57.3367	369.654	65.0256		85	584.116	35.1384	591.84	25.4394						85	584.116	35.1384	580.97	55.1143						85	584.116	35.1384	581.114	21.866
													89	572.604	14.4375	631.3	59.1733	365.615	67.1795		86	542.481	37.9087	631.173	35.4771						86	542.481	37.9087	575.096	44.2432						86	542.481	37.9087	515.31	36.5813
													90	594.896	31.6354	629.033	68.36	356.308	61.282
													91	616.542	27.0417	625.992	75.16	365.09	58.6026		Figure 3G	Littermate		K14cre-HIF1							Figure 4G	Littermate		K14cre-HIF2
													92	630.396	16.7396	614.242	74.8267	359.667	63.6923			Mean	deviation	Mean	deviation							Mean	deviation	Mean	deviation						Figure 6H	Littermate		K14cre-NOS2
													93	629.417	30.4583	606.467	73.5933	364.59	67.359		1	3736.17	546.167	3580	576.8						1	3736.17	546.167	3711.71	645.673							Mean	deviation	Mean	deviation
													94	633.167	40.9583	638.225	73.1633	366.974	54.0513		2	4090	877.333	3443.4	611.68						2	4090	877.333	3151	723.143						1	0.92405	0.630857	1.9899	2.57136
													95	606.208	20.6667	642.1	87.2133	345.154	41.2051		3	3971.5	779	3369.2	678.64						3	3971.5	779	3328.43	782.898						2	2.26321	1.26523	2.19362	2.92394
													96	585.229	19.2396	634.283	82.5934	332.487	29.5385		4	3813	891.333	3127.6	490.32						4	3813	891.333	3514	838.571						3	5.38934	4.20683	1.42469	1.42735
													97	580.542	25.2708	629.117	84.16	324.205	26.359		5	3573.17	795.444	2992.8	311.84						5	3573.17	795.444	2968.14	459.306						4	5.54896	2.07601	2.87601	2.9519
													98	587.396	10.9375	602.05	68.54	318.256	26		6	3478.17	651.833	2826	229.2						6	3478.17	651.833	3000	507.143						5	5.59723	3.77753	5.22774	2.93037
													99	580.146	14.6042	599.1	74.4467	312.154	28.7949		7	3163	555.667	2829	172.8						7	3163	555.667	3379.57	860.245						6	4.07739	1.94711	6.7919	3.76251
													100	561.229	33.4792	587.733	49.0467	306.038	23.8205		8	3469.83	974.111	2871.2	178.56						8	3469.83	974.111	3163.57	649.224						7	3.2871	1.54785	4.56699	2.45792
													101	563.458	17.5625	581.908	28.4434	308.833	30.0598		9	3198.5	655.5	3013.4	259.68						9	3198.5	655.5	3208.86	694.653						8	4.5043	2.34619	5.28599	3.33004
													102	557.167	15.2917	590.542	29.9	316.167	34.094		10	3329.5	652.333	3547.6	282.32						10	3329.5	652.333	3310.14	701.878						9	4.68571	3.1841	7.35978	4.96244
													103	578.792	21.5625	564.967	44.8733	322.256	39.7008		11	3213.17	479.556	3935.8	604.64						11	3213.17	479.556	3332.14	607.02						10	3.05548	1.48766	5.77265	3.87249
													104	580.479	26.3958	549.658	46.31	313.808	24.7052		12	3283.33	588.111	3567.2	776.24						12	3283.33	588.111	3263.57	741.102						11	2.37531	1.43116	5.08893	2.93938
													105	576.104	15.0938	531.817	41.2866	302.487	27.2051		13	3177.83	450.833	3365.2	608.24						13	3177.83	450.833	3370.71	520.245						12	1.82524	1.36662	3.36965	3.2857
													106	571.604	17.3542	521.383	59.16	306.051	29		14	2935.17	265.556	3290.8	332.16						14	2935.17	265.556	3209.43	468.49						13	2.48895	1.55845	4.59262	3.77356
													107	571.583	8.45833	522.858	64.98	316.449	32.859		15	3208.17	550.5	3083.6	236.32						15	3208.17	550.5	3263.29	647.755						14	4.57947	2.65992	5.36522	4.2493
													108	579.146	24.0625	515.483	63.62	315.859	27.1923		16	3333.83	747.444	3176.4	367.84						16	3333.83	747.444	3243	333.143						15	2.68328	2.52028	5.96106	5.10345
													109	588.521	16.1042	518.067	65.88	316.987	29.7094		17	2948	369.667	3531.4	631.04						17	2948	369.667	3260.57	591.796						16	0.332871	0.188627	3.0005	2.37297
													110	596.125	17.625	502.1	78.52	322.321	22.8333		18	3240.5	595.667	3471	492.8						18	3240.5	595.667	3447.86	495.837						17	0.180305	0.0859917	0.269626	0.190402
													111	608.521	16.2292	512.617	103.94	318.846	30.5128		19	3407.33	786.778	3361.2	611.04						19	3407.33	786.778	3280.43	370.776						18	0.130374	0.0970874	0.159778	0.162441
													112	608.021	15.1875	494.292	75.6	309.051	26.359		20	3590	888.333	3177.4	366.48						20	3590	888.333	2950.14	352.163						19	0.177531	0.0462321	0.0499307	0.0532594
													113	595.333	23.9167	536.442	81.08	309.526	25.3205		21	3675.83	862.833	2925.4	296.08						21	3675.83	862.833	3098.57	592.531						20	0.196949	0.151641	0.0599168	0.0585853
													114	591.979	16.6875	502.7	72.14	302.628	22.2479		22	3350.83	851.444	2808	145.6						22	3350.83	851.444	3114.86	591.51						21	0.163662	0.0795192	0.17975	0.135811
													115	589.542	12.6667	514.467	74.06	298.308	15.8154		23	3426.5	580.333	3029.8	131.68						23	3426.5	580.333	3005.57	463.347						22	0.0887656	0.0332871	0.276283	0.402108
													116	595.938	24.8229	504.9	103.08	301.138	23.2431		24	3466.83	709.833	3216.4	316.88						24	3466.83	709.833	3136	303.714						23	0.230236	0.169209	0.20638	0.203717
													117	573.667	30	499.358	103.18	296.323	16.4492		25	3639.67	405.444	3122.6	348.88						25	3639.67	405.444	2849.29	256.612						24	0.152566	0.171059	0.0699029	0.0639112
													118	552.021	11.0104	498.017	119.82	294.862	16.3569		26	3835.67	537.667	2997.8	134.24						26	3835.67	537.667	3127.71	352.041						25	0.421637	0.467869	0.226352	0.258308
													119	552.792	22.875	495.867	110.24	295.708	17.5569		27	3963.5	788.167	3022.2	184.56						27	3963.5	788.167	3751.43	801.918						26	0.236061	0.164956	0.126491	0.151789
													120	541.5	28.3333	497.858	109.98	296.246	26.48		28	4089.33	742.667	2986.2	90.24						28	4089.33	742.667	3891.71	875.959						27	0.571942	0.411054	1.03356	1.24028
																					29	3853.67	968.333	3063.4	134.48						29	3853.67	968.333	4165.29	586.898						28	0.67129	0.545539	1.08816	1.30579
													Figure 2F	0.15		0.12		0.1			30	4157.5	1092.67	3041.4	210.48						30	4157.5	1092.67	4166	632.571						29	0.569487	0.520758	1.54785	1.18502
														Mean	deviation	Mean	deviation	Mean	deviation		31	4331.5	1250.83	3585.4	466.08						31	4331.5	1250.83	3859.43	1061.63						30	0.707351	0.582524	1.86108	1.49313
													1	566.528	43.1099	568.899	36.2115	577.23	31.7055		32	4085.17	1279.5	3808	779.2						32	4085.17	1279.5	3833.71	1065.39						31	0.990291	0.934813	1.80716	1.43627
													2	552.351	41.2288	561.043	38.0822	596.657	45.2758		33	4193	1171.33	3929.8	850.16						33	4193	1171.33	3780.14	865.837						32	0.552011	0.33657	1.54785	1.71096
													3	594.017	39.9952	577.006	41.6629	647.442	32.9069		34	4094	1135.33	3813.4	783.12						34	4094	1135.33	3675.43	991.347						33	1.06019	0.77559	1.23229	0.560022
													4	625.32	35.2982	619.333	42.275	668.361	33.3807		35	4163.67	949.333	3614.2	692.24						35	4163.67	949.333	3706.29	810.612						34	0.385576	0.269071	1.33748	1.77447
													5	636.202	34.7595	623.977	46.1211	652.484	43.7917		36	4138.83	1221.83	3694	698.4						36	4138.83	1221.83	3692.43	598.367						35	0.638003	0.613962	1.20832	1.0572
													6	621.983	47.4528	676.605	26.1886	635.129	42.066		37	4300.67	1226.33	3700	347.6						37	4300.67	1226.33	3628.86	679.551						36	0.435506	0.286639	0.862136	0.966658
													7	591.665	65.0617	640.576	43.8646	632.641	44.5794		38	4579.17	729.167	3714.8	682.56						38	4579.17	729.167	4182.86	873.878						37	0.482663	0.388349	0.925381	1.20766
													8	632.728	39.1858	659.869	22.6866	658.965	43.8427		39	4583.83	502.889	3330	467.2						39	4583.83	502.889	4424.57	642.367						38	0.690707	0.294036	1.43467	1.61642
													9	599.75	27.829	617.836	31.2986	639.855	42.0047		40	4430.17	1004.83	3356.8	575.68						40	4430.17	1004.83	4552.86	542.204						39	0.435506	0.302358	0.20638	0.276949
													10	573.791	75.5177	603.166	25.2794	618.446	39.1003		41	4683.67	526.778	3653	546.8						41	4683.67	526.778	4536.71	623.551						40	0.471567	0.506704	0.810541	0.535257
													11	601.885	28.5654	597.856	33.7359	579.445	49.2486		42	4744.83	379.556	4016.6	516.88						42	4744.83	379.556	4573.14	519.837						41	1.02275	0.733148	0.329542	0.420749
													12	589.459	27.384	607.124	16.6903	596.511	35.9307		43	4585.17	473.5	4635.2	684.88						43	4585.17	473.5	4696.71	408.245						42	0.255201	0.188627	0.539251	0.596505
													13	615.59	29.6043	614.517	31.0128	598.024	37.8352		44	4405.17	845.444	4583.6	697.84						44	4405.17	845.444	4607.14	658.694						43	0.418863	0.347665	0.349515	0.226352
													14	602.197	18.456	605.995	44.5757	600.404	39.4657		45	4014.5	700.167	4417.8	749.84						45	4014.5	700.167	4522.14	752.082						44	0.346741	0.345816	0.562552	0.62846
													15	583.128	8.76765	614.154	43.2722	447.574	38.3088		46	4368.33	735.889	4320	568.4						46	4368.33	735.889	4718.29	487.673						45	0.488211	0.184928	1.21764	0.337125
													16	591.216	12.2392	500.277	83.6387	349.911	64.1459		47	4367.83	721.833	4237.2	598.56						47	4367.83	721.833	4910.71	304.327						46	0.532594	0.460471	0.229681	0.103856
													17	608.885	16.2438	468.239	71.3125	313.19	58.1235		48	4633.17	343.833	4205	445.2						48	4633.17	343.833	4797	638						47	0.221914	0.146093	0.252982	0.276949
													18	588.76	21.413	431.547	41.4839	321.36	58.657		49	4362	738	4077	543.2						49	4362	738	4559.14	682.939						48	0.295004	0.210259	0.625798	0.684383
													19	587.624	9.85745	455.827	28.8307	352.399	76.1877		50	4378.5	632	4146.2	771.36						50	4378.5	632	4606.14	497.551						49	0.366158	0.194175	0.219695	0.183745
													20	604.376	20.7892	541.26	41.6185	386.894	77.023		51	4364.83	685.889	4354	644						51	4364.83	685.889	4497.71	610.122						50	0.818308	0.463246	0.362829	0.362164
													21	600.918	15.3689	534.887	63.0227	393.673	87.7144		52	4106	727.333	4270.8	749.84						52	4106	727.333	4499.14	494.367						51	0.948682	0.67129	0.685714	0.749625
													22	609.155	23.4175	547.24	54.3797	405.244	80.9253		53	4398.17	519.5	4025.8	738.24						53	4398.17	519.5	4351.57	502.327						52	1.48017	0.838835	0.789903	0.947883
													23	576.955	22.5908	549.798	51.7253	417.914	79.1923		54	4187	785	4174.4	217.92						54	4187	785	4213.57	783.347						53	1.63162	1.06038	1.62706	1.25478
													24	601.973	40.2326	563.905	46.9757	441.481	69.9039		55	4080.83	1088.83	4032.8	294.64						55	4080.83	1088.83	4529.43	437.388						54	1.13148	0.632085	2.57975	1.7043
													25	602.279	31.6234	613.395	20.6555	449.302	65.6503		56	4237.83	754.167	3632.4	395.12						56	4237.83	754.167	4684.86	276.204						55	0.802219	0.195284	2.71024	1.34267
													26	592.105	35.1172	585.799	49.8396	450.582	59		57	4489.5	551.333	3578.6	480.72						57	4489.5	551.333	4456	556.571						56	1.16089	0.961165	2.23623	1.05001
													27	629.376	60.3852	614.412	34.0259	446.132	43.9924		58	4164.67	834	3687.8	594.24						58	4164.67	834	4226.57	677.633						57	1.37226	0.711512	1.81049	1.33295
													28	667.833	38.6612	662.697	31.9824	473.274	79.8837		59	4697.17	472.5	3826.8	642.56						59	4697.17	472.5	4252.57	223.796						58	0.801942	0.786315	1.62441	1.45664
													29	638.478	48.5916	662.916	53.9488	465.458	83.4563		60	4525	472	4119	675.6						60	4525	472	4264	550.857						59	0.482663	0.43828	1.54452	1.40072
													30	619.259	40.8148	662.123	37.7161	470.342	80.0107		61	4778	524.667	4260.8	365.44						61	4778	524.667	4125.29	599.959						60	0.837725	0.484512	1.60777	0.940028
													31	635.642	37.8814	638.925	26.2557	464.702	87.7517		62	4547.67	549.111	3800.8	518.64						62	4547.67	549.111	4032.86	599.347						61	0.823024	0.404438	1.98058	2.0172
													32	652.174	44.9385	638.58	45.4707	476.737	89.817		63	4506	611.333	3714.6	533.28						63	4506	611.333	4578.14	144.694						62	1.74397	0.898012	1.56749	1.78232
													33	595.294	31.3291	632.103	44.271	474.124	49.3711		64	4671.5	529.5	3935	599.6						64	4671.5	529.5	4435.57	555.796						63	2.54813	0.943689	1.46463	0.892094
													34	612.271	10.2427	646.923	45.5232	459.096	76.4194		65	4522.67	879.444	4146.6	477.12						65	4522.67	879.444	4201.14	978.122						64	2.54424	1.54563	1.32483	0.937365
													35	579.32	37.2466	608.72	29.5226	424.026	71.1326		66	3788.17	854.222	4096.4	823.52						66	3788.17	854.222	4453.43	515.633						65	2.70846	0.648174	0.859806	1.01619
													36	622.593	38.7798	582.441	51.3708	427.841	65.4817		67	4276.67	723	3962.4	793.12						67	4276.67	723	4498.71	675.469						66	3.28211	2.12261	2.63501	1.79058
													37	619.315	31.1475	610.531	63.3175	442.586	56.5417		68	4420	635	3861.2	752.64						68	4420	635	4356.14	725.265						67	2.19445	1.93592	2.28649	0.912999
													38	588.372	21.7054	641.036	41.9198	445.734	64.5217		69	4213	712.667	3879.6	666.32						69	4213	712.667	4465.86	550.449						68	1.14979	0.683772	0.812205	0.641775
													39	554.271	28.0246	638.082	40.0666	469.962	76.3906		70	4480.17	590.722	4071.8	538.64						70	4480.17	590.722	4505.43	501.224						69	2.06546	1.06741	2.3301	1.87074
													40	570.731	23.7112	627.839	32.9455	519.779	74.6621		71	4497.5	700.333	3841.6	508.72						71	4497.5	700.333	4616.57	290.204						70	0.646324	0.501156	0.970874	0.33657
													41	547.607	35.9854	575.955	51.3018	509.564	60.4092		72	4341.17	568.444	4102	502						72	4341.17	568.444	4660.14	474.694						71	0.729542	0.601017	1.23218	1.06593
													42	539.837	27.7782	594.867	33.8319	512.378	66.5255		73	4146.83	656.5	4307	599.6						73	4146.83	656.5	4513	396						72	1.7742	2.32677	0.87656	0.251503
													43	573.79	49.9428	556.537	55.9556	535.629	61.7692		74	4511.33	339.111	4324	625.2						74	4511.33	339.111	4296.43	466.531						73	0.751734	0.442903	0.471567	0.306981
													44	535.896	25.8365	572.215	58.0286	527.31	68.8063		75	4093	606.333	4004.4	891.12						75	4093	606.333	4264	598.857						74	1.20111	0.612113	0.0554785	0.0739713
													45	550.382	29.6245	601.24	13.5435	535.688	57.0564		76	4181.5	774.667	3932.2	861.84						76	4181.5	774.667	4257.29	558.245						75	2.32705	1.82173	0.0721221	0.0480814
													46	546.326	14.4126	597.656	32.6423	545.014	33.4207		77	4265.83	658.556	3820.4	677.52						77	4265.83	658.556	4268.43	395.796						76	4.62275	2.66602	0.244105	0.269995
													47	540.165	36.6082	603.531	28.4743	526.868	45.8502		78	4237.83	834.556	3852.2	607.36						78	4237.83	834.556	4253	441.429						77	4.5251	2.35136	3.27989	0.931299
													48	565.828	32.4596	606.888	32.5466	542.886	45.6583		79	4210.5	682.667	3975.4	611.12						79	4210.5	682.667	4355	348.857						78	3.70516	0.831927	4.63301	0.636523
													49	548.833	22.2486	609.245	34.8528	533.57	51.2845		80	4369.17	431.167	3821	368.8						80	4369.17	431.167	4375.43	636.939						79	2.52566	1.06907	3.97337	2.12224
													50	595.023	26.5649	613.631	21.3392	546.443	38.423		81	4481	355.667	3872.8	555.04						81	4481	355.667	4360.86	372.408						80	4.39418	3.13657	5.25437	2.46657
													51	621.572	41.4733	622.336	22.849	579.831	34.6266		82	4337.33	576.222	3529	556.8						82	4337.33	576.222	4372.29	418.735						81	4.52705	2.10929	5.92067	2.79908
													52	649.867	41	665.348	41.404	574.824	42.9653		83	4325.83	429.222	3563.8	580.56						83	4325.83	429.222	4332.29	602.816						82	2.71706	1.75173	2.92372	2.89968
													53	635.202	51.9594	677.082	42.0269	580.72	24.4376		84	4132	432	3755.4	891.28						84	4132	432	4139.29	795.959						83	1.98974	1.11706	5.45132	1.8515
													54	646.562	47.8394	684.691	21.2519	554.206	30.8718		85	3674.5	412.167	3711.4	1037.28						85	3674.5	412.167	4154.57	555.224						84	2.69653	1.51484	3.03967	2.28867
													55	642.863	44.4469	692.578	34.9386	555.002	22.7626		86	3752.17	368.5	3909.4	935.68						86	3752.17	368.5	4252.14	498.327						85	3.47129	1.95118	1.54785	0.898752
													56	632.882	61.3936	680.377	16.8539	599.824	34.3892		87	4463.67	362.778	3921.6	790.72						87	4463.67	362.778	4135.71	603.469						86	4.43051	3.11012	2.88433	2.08155
													57	641.224	40.3631	671.125	31.4668	567.993	34.6553		88	4572.17	644.778	4087.6	821.28						88	4572.17	644.778	4216.57	628.49
													58	570.864	63.0125	654.871	8.23057	544.619	33.595		89	4170.83	619.833	4452	458.4						89	4170.83	619.833	4518.14	517.592
													59	588.896	42.793	664.314	20.171	544.572	50.8022		90	4110.67	608.889	4460.6	350.48						90	4110.67	608.889	4511	522.286
													60	611.74	27.4896	658.226	41.5737	556.503	43.8116		91	4043.33	626	4503.6	418.48						91	4043.33	626	4045.43	751.918
													61	571.57	29.6737	665.115	49.7104	589.27	50.8749		92	4130.17	602.222	4214.2	532.88						92	4130.17	602.222	4083.29	666.735
													62	581.175	26.613	691.556	22.7824	625.791	43.8667		93	4253.17	709.5	4079.2	580.96						93	4253.17	709.5	4378.29	612.163
													63	519.37	49.3661	644.391	27.3354	595.262	42.1331		94	4208.33	783	3722.4	523.68						94	4208.33	783	4544	433.143
													64	492.181	30.5087	610.202	37.1416	570.048	27.0555		95	4390.83	799.556	3597.2	569.84						95	4390.83	799.556	4362.29	525.592
													65	511.371	32.2403	606.855	39.9488	562.949	28.3544		96	4893.17	523.5	3721.6	778.48						96	4893.17	523.5	4001	802.571
													66	501.671	26.6125	564.923	27.4817	548.092	28.5469		97	4809.67	630.222	3835.2	656.16						97	4809.67	630.222	4019.86	707.633
													67	489.471	24.2479	552.399	4.97178	541.434	22.2841		98	4585.83	834.889	3684.4	520.32						98	4585.83	834.889	4329.43	557.633
													68	498.516	15.262	553.002	40.5508	547.573	31.1681		99	4155.33	752.333	4018.2	594.96						99	4155.33	752.333	4051.43	649.673
													69	495.282	21.406	515.681	11.6659	550.644	15.0707		100	4231	920.667	3948.4	701.92						100	4231	920.667	4196.71	756.898
													70	510.532	34.4816	549.073	18.1769	512.849	34.9078		101	4124.67	671.889	4136.2	376.56						101	4124.67	671.889	4290.43	545.633
													71	496.985	18.3991	486.23	20.7915	529.976	39.0079		102	4575.5	516.333	3759	321.6						102	4575.5	516.333	3910.43	558.939
													72	484.667	10.5237	526.089	27.2529	548.688	30.5905		103	4398.5	840	2937.2	115.84						103	4398.5	840	3990.86	507.878
													73	532.721	29.9019	525.43	24.5431	531.611	43.2185		104	4407.83	1021.22	2971.8	192.16						104	4407.83	1021.22	3959	927.714
													74	545.536	54.8037	530.773	26.2626	532.854	22.0317		105	4350.83	962.556	3242.6	277.52						105	4350.83	962.556	4000.14	999.878
													75	599.321	53.431	582.153	17.7324	574.512	65.4378		106	4200.5	918.667	3764.6	788.32						106	4200.5	918.667	3915.14	990.449
													76	631.378	49.4726	645.707	43.0538	606.039	30.9868		107	4196	724.333	3692	586.4						107	4196	724.333	3866.29	1079.76
													77	612.492	41.6713	647.878	29.6792	600.382	17.5763		108	4514.67	451.667	3419	533.6						108	4514.67	451.667	4065.71	973.102
													78	591.708	46.5932	622.908	33.5207	575.899	23.1841		109	4530.17	448.444	3659.4	317.68						109	4530.17	448.444	4168.43	894.204
													79	629.895	33.0555	652.829	6.8821	591.43	30.5258		110	4535.67	354.444	3805.6	429.68						110	4535.67	354.444	4137.71	926.531
													80	591.835	31.5239	641.073	5.8121	552.262	45.5583		111	4478.83	365.556	3565.8	663.76						111	4478.83	365.556	4167.29	908.041
													81	584.785	37.2576	593.522	2.2545	562.678	41.8568		112	4642.5	439.167	3752.2	714.64						112	4642.5	439.167	4167.86	989.265
													82	574.003	37.3748	588.752	45.0618	555.475	36.2402		113	4515.5	401.5	3879.8	797.04						113	4515.5	401.5	4157.43	877.061
													83	563.38	11.6831	594.567	20.3072	539.96	18.9279		114	4409.33	441.333	3571	734.4						114	4409.33	441.333	3782.14	1029.59
													84	552.804	40.3772	572.605	33.613	531.011	22.7536		115	4279.67	444	3679.4	698.32						115	4279.67	444	3774.57	1094.65
													85	593.849	21.6581	589.516	20.2427	584.116	35.1384		116	4009.5	659.167	3765.6	722.32						116	4009.5	659.167	4082.29	782.898
													86	548.151	17.6109	595.783	0.2868	542.481	37.9087		117	4071	723	3719.6	698.32						117	4071	723	3973.43	781.224
																					118	4059.83	497.833	3835	801.6						118	4059.83	497.833	4053.57	784.776
													Figure 2G	0.15		0.12		0.1			119	3989.83	556.167	3582.2	766.24						119	3989.83	556.167	3826.86	448.98
														Mean	deviation	Mean	deviation	Mean	deviation		120	3998.67	410.222	3506.4	606.48						120	3998.67	410.222	3818.71	650.898
													1	33.7264	0.549082	34.0456	0.446082	33.2213	0.36712		121	3855.33	634.667	3754	544.8						121	3855.33	634.667	4047.43	744.939
													2	33.5937	0.191928	33.3358	0.545083	33.3454	0.373828		122	3803	683	3963.4	624.88						122	3803	683	4066.71	645.469
													3	33.5036	0.277625	33.533	0.627597	33.2379	0.289862		123	4234	703.333	3649.6	544.32						123	4234	703.333	4467.86	456.204
													4	33.6621	0.381689	33.4998	0.505365	33.4074	0.260558		124	4288.83	863.222	3880.4	724.08						124	4288.83	863.222	4127	629.429
													5	33.7454	0.769193	33.2475	0.508841	33.5881	0.252428		125	4001.5	855.5	3818.2	834.24						125	4001.5	855.5	4061	589.143
													6	33.7431	0.550127	33.4976	0.51566	33.5557	0.39413		126	3657	562	3790.6	871.52						126	3657	562	4102.71	522.408
													7	33.7847	0.797862	33.619	0.534873	33.6292	0.27198		127	3865.17	769.556	3685	559.2						127	3865.17	769.556	3896.71	454.327
													8	33.5474	0.551942	33.5105	0.505483	33.6883	0.510567		128	4265.33	823.444	3654.6	377.84						128	4265.33	823.444	3856	663.714
													9	34.3321	0.505448	33.525	0.413924	33.4767	0.203179		129	4170.17	444.222	3473.6	269.52						129	4170.17	444.222	3942.57	563.633
													10	34.5291	0.570645	33.8556	0.575793	33.7735	0.255457		130	4040.67	726	3562	445.6						130	4040.67	726	4224.29	478.245
													11	34.1406	0.679275	33.9141	0.630858	33.753	0.386903		131	3971.67	684.556	3736	353.2						131	3971.67	684.556	3955.14	701.224
													12	34.0735	0.311422	33.8153	0.584249	33.8266	0.38186		132	4124.17	694.167	3706.2	412.16						132	4124.17	694.167	3975.71	772.327
													13	33.9405	0.4124	33.7436	0.589334	33.519	0.267502		133	3910.17	774.833	3774.8	386.64						133	3910.17	774.833	3635.29	921.469
													14	34.0776	0.48867	33.3916	0.456632	33.4501	0.584677		134	3798.33	612.556	3319.2	169.04						134	3798.33	612.556	3567.14	761.592
													15	34.347	0.31482	33.5305	0.823733	33.0887	0.354264		135	3867.67	563.667	3099.8	353.44						135	3867.67	563.667	3814	442.571
													16	33.8155	0.153688	32.5475	1.12941	29.873	0.737772		136	3862.17	724.833	3037.8	315.44						136	3862.17	724.833	3796	469.714
													17	33.3656	0.174362	32.1522	1.16622	28.8741	0.393157		137	3668.17	1001.89	3381.8	270.72						137	3668.17	1001.89	3498.29	582.041
													18	33.5804	0.186	31.6873	0.68194	29.3233	0.526191		138	3964.67	1039.89	3255.4	205.52						138	3964.67	1039.89	3442.71	671.878
													19	33.3891	0.325912	31.8289	1.01868	29.8348	0.716422		139	4452.5	803.167	3369.2	454.96						139	4452.5	803.167	3618.57	448.204
													20	33.0576	0.41085	31.835	1.02205	30.1208	0.727996		140	4855.33	550.333	3695.4	614.72						140	4855.33	550.333	3750.57	540.653
													21	33.0757	0.192275	32.207	0.725279	30.3552	0.865173		141	4662	669.333	4243	639.2						141	4662	669.333	3718.14	617.306
													22	33.2028	0.048105	32.456	0.608646	30.6431	0.747011		142	4267	557.667	4314.4	554.88						142	4267	557.667	3739.71	366.898
													23	33.5973	0.46107	32.5049	0.84863	30.9582	0.69913		143	4165.83	676.5	4314.6	576.88						143	4165.83	676.5	3656.71	450.245
													24	33.332	0.212951	32.5423	0.781049	31.0503	0.783003		144	4234.67	693.333	4098	532.8						144	4234.67	693.333	3797.86	666.082
													25	33.2256	0.253945	32.6096	0.605513	31.143	0.62134		145	4056	631	3846.2	403.36						145	4056	631	3897.14	589.633
													26	33.2449	0.463157	32.623	0.58893	31.3967	0.689986		146	3737.83	568.167	3452	486.4						146	3737.83	568.167	4184	567.429
													27	33.3995	0.360428	32.7927	0.584193	31.3206	0.599009		147	3749.17	804.5	3266.4	337.44						147	3749.17	804.5	3949.43	781.061
													28	33.6728	0.336949	32.688	0.549184	31.3269	0.416182		148	3759.67	947.889	3458.4	523.28						148	3759.67	947.889	3631	794.857
													29	33.9414	0.32014	32.9079	0.470783	31.5804	0.376007		149	3857.33	823.444	3642.8	714.56						149	3857.33	823.444	4040	732.571
													30	34.1497	0.346065	32.9305	0.605563	31.4818	0.343424		150	3938.17	926.167	4398.6	418.48						150	3938.17	926.167	4155	627.429
													31	33.8956	0.117364	32.7525	0.600902	31.7937	0.51599		151	3893.83	1042.17	4665.8	213.44						151	3893.83	1042.17	4356	334.571
													32	33.957	0.44299	32.8848	0.628137	31.7952	0.619929		152	4016.83	625.833	4695	292.4						152	4016.83	625.833	4396	488.286
													33	34.2711	0.367602	33.0155	0.481074	32.0189	0.55676		153	4328.67	586.778	4622	298						153	4328.67	586.778	4241.43	516.49
													34	33.9129	0.256809	32.841	0.551504	31.9363	0.595914		154	4218.83	486.778	4325.4	487.92						154	4218.83	486.778	3726.71	735.102
													35	33.8382	0.275354	32.9163	0.699693	31.5688	0.366433		155	3893	642.333	3944.8	585.84						155	3893	642.333	3660.86	697.837
													36	33.4461	0.442538	32.8766	0.558737	31.512	0.497025		156	3921	595.333	3807.2	790.96						156	3921	595.333	3995.71	330.816
													37	33.8866	0.333915	32.7516	0.735438	31.6845	0.321442		157	3590.5	861.667	3850.8	798.64						157	3590.5	861.667	4016	385.143
													38	34.41	0.34389	32.6198	0.589815	31.5468	0.361559		158	3568	972.333	3698.4	760.72						158	3568	972.333	4041.43	712.531
													39	33.8731	0.721913	32.5756	0.74672	31.9899	0.300604		159	3665	833.333	4071.4	655.12						159	3665	833.333	4168	644
													40	33.4066	0.31864	32.4946	0.968525	32.112	0.448622		160	3925.5	554.5	4105.4	584.88						160	3925.5	554.5	4287.71	785.755
													41	33.6526	0.26721	32.481	0.529273	32.2468	0.564966		161	3998	769.667	3753.6	681.28						161	3998	769.667	4107.29	827.102
													42	33.1064	0.391215	32.1091	0.726564	32.674	0.469593		162	3571.83	796.111	3646.2	650.16						162	3571.83	796.111	4062.14	444.122
													43	33.1966	0.317975	32.4383	0.76378	32.6474	0.505175		163	3502.5	769	3882.4	779.92						163	3502.5	769	4008.14	298.122
													44	33.2948	0.897204	32.2002	0.908998	32.6415	0.527341		164	3755.33	582.778	3719.8	668.96						164	3755.33	582.778	3900.29	374.245
													45	32.9458	0.690138	32.0159	1.24932	32.5203	0.555658		165	3662.17	861.5	3714	784						165	3662.17	861.5	3742.14	533.306
													46	33.2176	0.374007	32.4478	1.24148	32.3194	0.634766		166	4021.33	686.889	3635	644						166	4021.33	686.889	3660	458
													47	33.5095	0.284255	32.3814	1.14387	32.2538	0.781325		167	3264	364	3769.6	543.28						167	3264	364	3707.14	495.02
													48	33.2019	0.100475	32.5613	1.07947	32.3363	0.61405		168	#DIV/0!	#NUM!	#DIV/0!	#NUM!						168	#DIV/0!	#NUM!	3524.17	482.111
													49	33.4121	0.20876	32.381	1.06038	32.2594	0.710713		169	#DIV/0!	#NUM!	#DIV/0!	#NUM!						169	#DIV/0!	#NUM!	#DIV/0!	#NUM!
													50	33.2541	0.205895	32.3851	0.947027	32.2066	0.659134		170	#DIV/0!	#NUM!	#DIV/0!	#NUM!						170	#DIV/0!	#NUM!	#DIV/0!	#NUM!
													51	33.3162	0.359895	32.4129	0.763655	31.7994	0.384838		171	1566	440	1976.33	176.444						171	1566	440	#DIV/0!	#NUM!
													52	33.6958	0.469114	32.5271	0.489911	31.9755	0.615572		172	1757	341	2054.33	165.111						172	1757	341	2586	0
													53	34.0555	0.472777	32.5075	0.494941	31.8063	0.57012		173	1967	324	1898.25	248.25						173	1967	324	1946	327.5
													54	33.8201	0.496557	32.9035	0.398006	31.925	0.96545		174	1779.67	245.778	1914.5	211						174	1779.67	245.778	1989	292.4
													55	33.9923	0.285694	32.5656	0.478992	31.728	0.830302		175	1883.5	273.75	1955.4	274.88						175	1883.5	273.75	1918.6	218.88
													56	33.8554	0.647301	32.7253	0.590476	31.7141	0.635612		176	1943.5	239	1887.8	223.36						176	1943.5	239	1753.4	175.68
													57	33.8211	0.435323	32.6667	0.661574	31.6499	0.910804		177	2070.8	337.68	2189.8	576.56						177	2070.8	337.68	1995.8	301.36
													58	34.1992	0.361423	32.9799	0.48325	31.8529	0.783395		178	2020.67	244.667	2189.6	432.72						178	2020.67	244.667	2015.5	116.5
													59	34.2837	0.357368	33.2815	0.636056	31.8679	0.853443		179	1867	257	1908.8	295.04						179	1867	257	2029.29	263.755
													60	33.9092	0.378355	32.8713	0.684969	31.7928	0.752969		180	1789	207	1718.4	212.72						180	1789	207	2104.86	433.551
													61	34.2456	0.254775	32.774	0.784923	31.6094	0.667732		181	1943	340.667	1767.2	166.56						181	1943	340.667	2128.86	367.02
													62	34.0247	0.524192	32.7051	0.529597	31.4483	0.796681		182	1926.67	188.556	1852.6	302.08						182	1926.67	188.556	2108.14	205.02
													63	34.1599	0.227176	33.2318	0.808725	32.2005	0.9611		183	1927.5	233.333	2204.2	362.16						183	1927.5	233.333	2000.14	218.735
													64	34.4568	0.431847	33.4767	0.740857	32.8316	0.517578		184	1972.67	319.667	1972.2	319.04						184	1972.67	319.667	2110.57	188.327
													65	33.7072	0.22254	33.3886	0.567197	33.218	0.699349		185	1922.33	384.778	1795.6	221.44						185	1922.33	384.778	2122.86	249.551
													66	33.6683	0.672466	33.1037	0.767812	33.4732	0.485865		186	2037.5	204.333	1790.8	176.56						186	2037.5	204.333	2295.14	209.224
													67	33.4705	0.546926	33.1828	0.666598	33.6492	0.536918		187	1953	200.667	2123.4	288.72						187	1953	200.667	2195.14	243.265
													68	33.4532	0.525145	33.7303	0.662626	33.4454	0.492855		188	1913	177.333	2098.8	205.92						188	1913	177.333	2183.86	292.735
													69	33.2021	0.63755	33.2436	0.405518	33.5538	0.528612		189	2028.83	296.833	2114	110						189	2028.83	296.833	2237	309.429
													70	33.5865	0.2243	33.5271	0.632758	33.7561	0.64075		190	2062	176	2203.6	217.52						190	2062	176	1991	264.857
													71	33.3635	0.228831	33.0777	0.565134	33.3236	0.399335		191	2047.67	215.667	2255.2	224.08						191	2047.67	215.667	1950.14	240.449
													72	33.457	0.307485	33.332	0.819611	33.6657	0.426714		192	2116.33	213.667	2157.8	179.04						192	2116.33	213.667	2060.14	243.551
													73	33.7489	0.158822	32.9782	0.515793	33.1002	0.892259		193	2083.5	302.5	2176.4	185.12						193	2083.5	302.5	2183.14	344.694
													74	33.894	0.17228	33.3275	0.65136	33.6377	0.603412		194	1989	192.667	2134.2	143.76						194	1989	192.667	2218.43	387.51
													75	33.7008	0.15122	33.0758	0.371891	33.2145	0.438506		195	2124.17	247.111	2242.2	247.04						195	2124.17	247.111	2012	323.714
													76	33.999	0.600417	33.5271	0.325894	32.9354	0.250783		196	2022.33	199.222	2132.2	207.84						196	2022.33	199.222	2055.86	219.837
													77	34.0276	0.652375	33.2559	0.418281	33.0085	0.571405		197	2098.33	258.778	2111.2	246.72						197	2098.33	258.778	2129.71	197.388
													78	34.2715	0.243355	33.4626	0.51991	32.9819	0.963122		198	2190.67	200.333	2202.6	169.92						198	2190.67	200.333	2122.57	248.204
													79	33.9068	0.66405	33.0127	0.463748	33.0732	0.739141		199	2058.17	234.167	2287	255.6						199	2058.17	234.167	2177.86	236.449
													80	33.9808	0.54023	32.8037	0.517713	33.2711	0.643186		200	1996	280.333	2168	196.8						200	1996	280.333	2231.14	288.163
													81	34.1196	0.42864	32.7728	0.27658	33.0497	0.697329		201	2071.83	361.167	2136.2	173.76						201	2071.83	361.167	2260.57	213.51
													82	33.9785	0.36433	33.2	0.531398	33.2969	0.378118		202	2176.17	291.833	2204.2	135.76						202	2176.17	291.833	2137.29	241.755
													83	34.0095	0.653587	32.7376	0.31698	33.6713	0.22598		203	2071.5	423.833	2275.6	341.92						203	2071.5	423.833	2104.14	185.551
													84	34.2986	0.229337	32.7188	0.85831	33.2569	0.519733		204	2035.83	414.889	2162.8	273.04						204	2035.83	414.889	2210.57	201.51
													85	33.7796	0.451405	32.8801	0.527448	32.6954	0.659688		205	2160.83	472.5	2136.4	254.32						205	2160.83	472.5	2367.86	343.796
													86	34.061	0.410156	32.8186	0.708892	33.0705	0.342024		206	2199.17	232.5	2266.4	223.68						206	2199.17	232.5	2490	264.857
																					207	2172.67	228.667	2330.6	258.88						207	2172.67	228.667	2394.43	306.49
																					208	2173	174.667	2268	266.4						208	2173	174.667	2389.86	231.592
																					209	2293.33	298	2353.2	286.16						209	2293.33	298	2320.71	166.531
																					210	2286.5	222.333	2343.6	200.08						210	2286.5	222.333	2425.43	184.776
																					211	2210.5	277.5	2394.4	330.72						211	2210.5	277.5	2326.29	177.755
																					212	2310.83	352.778	2420.4	315.12						212	2310.83	352.778	2372	239.143
																					213	2374.17	373.222	2547.4	324.72						213	2374.17	373.222	2398.57	183.633
																					214	2319.33	242.889	2786.8	335.92						214	2319.33	242.889	2336.71	176.163
																					215	2291	97.3333	2731.2	404.16						215	2291	97.3333	2273.43	145.918
																					216	2144	199.667	2474.8	311.44						216	2144	199.667	2205.14	192.735
																					217	2271.33	308.778	2358.2	219.68						217	2271.33	308.778	2222.71	220.898
																					218	2305.33	208.556	2378.6	211.12						218	2305.33	208.556	2328.57	212.204
																					219	2250	148.667	2619.2	485.84						219	2250	148.667	2243	248.571
																					220	2181.17	154.833	2530.8	366.16						220	2181.17	154.833	2302.14	197.878
																					221	2297.5	289.5	2533.6	331.12						221	2297.5	289.5	2367.71	164.327
																					222	2448.83	256.5	2612.8	182.24						222	2448.83	256.5	2314.43	147.061
																					223	2381.67	183.111	2724.2	397.44						223	2381.67	183.111	2276.86	85.8776
																					224	2361	173	2656.2	406.24						224	2361	173	2366.43	145.51
																					225	2366.67	176	2620.8	406.96						225	2366.67	176	2463	182
																					226	2392.5	208.667	2680	322						226	2392.5	208.667	2407.71	203.02
																					227	2311.83	145.556	2728.6	395.12						227	2311.83	145.556	2216.14	171.878
																					228	2176.83	142.889	2591.4	273.68						228	2176.83	142.889	2260	254
																					229	2254	224	2501	233.2						229	2254	224	2293	246.857
																					230	2281.5	264	2589.8	290.16						230	2281.5	264	2272.43	320.49
																					231	2243	255	2819.2	450.96						231	2243	255	2290	281.429
																					232	2334.83	166.222	2660.4	430.32						232	2334.83	166.222	2330.71	205.959
																					233	2441.83	236.167	2581.4	353.92						233	2441.83	236.167	2503.43	253.796
																					234	2422.17	333.5	2692.4	312.32						234	2422.17	333.5	2365	155.429
																					235	2236	256.333	2692.8	332.64						235	2236	256.333	2435.57	311.224
																					236	2223.17	164.222	2537.4	307.52						236	2223.17	164.222	2460.14	288.449
																					237	2243.67	297.667	2529.4	360.08						237	2243.67	297.667	2445.71	190.816
																					238	2171	309.667	2471.4	308.88						238	2171	309.667	2380.71	253.959
																					239	2125.67	260.444	2613.8	379.36						239	2125.67	260.444	2382.43	238.49
																					240	2153.67	213.111	2538.6	364.48						240	2153.67	213.111	2430	321.429
																					241	2238.17	276.833	2447.6	347.28						241	2238.17	276.833	2476.43	359.796
																					242	2320.83	289.556	2526	279.6						242	2320.83	289.556	2539.71	344.531
																					243	2226.67	247.444	2633	450.4						243	2226.67	247.444	2422	261.429
																					244	2138.67	233.111	2575.8	368.64						244	2138.67	233.111	2309.71	230.531
																					245	2291.33	362.111	2634.6	408.48						245	2291.33	362.111	2390.43	277.633
																					246	2501.17	395.222	2663.2	430.56						246	2501.17	395.222	2361.71	291.592
																					247	2313.67	258.444	2626.6	510.88						247	2313.67	258.444	2294.71	245.469
																					248	2185	234.333	2511	464						248	2185	234.333	2222.43	207.347
																					249	2211.17	345.5	2534.2	408.96						249	2211.17	345.5	2262.57	224.204
																					250	2211.17	300.444	2609.2	423.36						250	2211.17	300.444	2358.57	243.796
																					251	2132.67	290.333	2713.2	500.96						251	2132.67	290.333	2341.29	354.041
																					252	2125.5	296.833	2680.4	370.32						252	2125.5	296.833	2333.14	361.02
																					253	2232.83	324.111	2607.8	265.84						253	2232.83	324.111	2325.29	326.612
																					254	2176	243	2477.2	236.96						254	2176	243	2355.43	353.469
																					255	2225.83	247.556	2683.8	509.04						255	2225.83	247.556	2345.43	392.041
																					256	2190.17	198.111	2544.2	431.36						256	2190.17	198.111	2426.14	490.204
																					257	2284.5	212.333	2530.8	435.44						257	2284.5	212.333	2418.43	398.49
																					258	2292.67	199.333	2637.4	383.68						258	2292.67	199.333	2455.14	490.735
																					259	2200.5	144.167	2584.6	452.72						259	2200.5	144.167	2612.43	480.653
																					260	2217.67	194	2475.8	371.84						260	2217.67	194	2577.43	395.184
																					261	2271	253	2470.2	340.16						261	2271	253	2583	358.286
																					262	2290.33	299.667	2524.4	327.12						262	2290.33	299.667	2399.43	172.041
																					263	2197.67	212.667	2650.4	462.08						263	2197.67	212.667	2296.57	143.102
																					264	2192.17	227.167	2597.8	442.16						264	2192.17	227.167	2362	418.571
																					265	2278.83	274.167	2599.4	476.08						265	2278.83	274.167	2450.43	340.939
																					266	2286.33	208	2768.6	452.32						266	2286.33	208	2416.43	262.204
																					267	2159.5	168.5	2670.4	485.28						267	2159.5	168.5	2374.57	221.633
																					268	2139.83	182.833	2555	349.6						268	2139.83	182.833	2298.29	257.837
																					269	2221.33	238.333	2562.8	298.24						269	2221.33	238.333	2418.14	307.918
																					270	2208.67	233.222	2688.4	322.32						270	2208.67	233.222	2476.14	299.306
																					271	2233	173	2770.2	409.04						271	2233	173	2448.71	326.612
																					272	2233.5	290.5	2768.6	495.52						272	2233.5	290.5	2410.57	340.776
																					273	2247	301.667	2784.8	547.36						273	2247	301.667	2409.43	281.633
																					274	2267.17	292.111	2789.6	576.48						274	2267.17	292.111	2382.29	237.388
																					275	2174.83	252.556	2783.4	592.48						275	2174.83	252.556	2317.14	238.408
																					276	2164.17	242.444	2639.4	459.28						276	2164.17	242.444	2368.29	245.102
																					277	2257.83	261.5	2583.8	404.56						277	2257.83	261.5	2496.57	252.204
																					278	2225.33	260.556	2669.4	359.12						278	2225.33	260.556	2410.14	253.878
																					279	2158.83	187.833	2775.4	482.88						279	2158.83	187.833	2410.14	293.347
																					280	2139.17	162.5	2673.6	513.52						280	2139.17	162.5	2458.86	377.551
																					281	2136.67	216.222	2682.6	574.72						281	2136.67	216.222	2504.86	359.51
																					282	2203	309.333	2742.2	399.76						282	2203	309.333	2447.57	286.245
																					283	2291.33	250.889	2546	273.6						283	2291.33	250.889	2363.43	158.082
																					284	2211.67	184	2580.2	301.04						284	2211.67	184	2513.71	241.184
																					285	2228.33	238.778	2512.6	279.68						285	2228.33	238.778	2596.57	191.347
																					286	2278.17	221.111	2582.8	314.64						286	2278.17	221.111	2522.57	261.224
																					287	2314.5	258.667	2639	297.6						287	2314.5	258.667	2563.14	361.633
																					288	2487.5	235.667	2564.8	297.84						288	2487.5	235.667	2669.14	477.306
																					289	2522.17	426.5	2483.2	297.76						289	2522.17	426.5	2707.86	606.122
																					290	2375.33	300	2636.8	239.12						290	2375.33	300	2720.14	473.837
																					291	2201.67	227.444	2884.6	316.32						291	2201.67	227.444	2649.14	517.347
																					292	2168.67	166.667	2767.8	321.76						292	2168.67	166.667	2649.57	389.102
																					293	2230.5	291.333	2628	264.4						293	2230.5	291.333	2726.14	422.735
																					294	2320.17	367.5	2723.2	284.56						294	2320.17	367.5	2895.14	394.163
																					295	2211	286	2852.2	352.56						295	2211	286	2781.57	314.653
																					296	2215.33	201.556	2703.2	307.44						296	2215.33	201.556	2694	241.143
																					297	2266	303	2463	256.4						297	2266	303	2762.86	366.122
																					298	2456.33	405.889	2639	196.8						298	2456.33	405.889	2834.29	310.816
																					299	2333	317.333	2646.8	248.08						299	2333	317.333	2796	330.857
																					300	2378.17	400.167	2657.4	171.04						300	2378.17	400.167	2759.57	335.796
																					301	2392.17	463.5	2583.4	112.32						301	2392.17	463.5	2876	335.714
																					302	2324.33	375.333	2823.4	205.28						302	2324.33	375.333	2897.43	385.796
																					303	2288.17	290.778	2939.4	337.92						303	2288.17	290.778	2758.29	388.245
																					304	2289.83	242.222	2941.4	400.48						304	2289.83	242.222	2709	350
																					305	2299.83	292.167	2844.8	327.76						305	2299.83	292.167	2854.71	516.531
																					306	2319.67	280.889	2810	379.6						306	2319.67	280.889	2843.29	479.551
																					307	2392.83	212.833	2754	218						307	2392.83	212.833	2725.14	350.776
																					308	2501.33	249.667	2510.8	161.84						308	2501.33	249.667	2789.43	520.612
																					309	2592.5	515.5	2474.2	160.56						309	2592.5	515.5	2773.14	593.878
																					310	2708.17	425.5	2519	202.8						310	2708.17	425.5	2503.71	364.041
																					311	2751.17	357.944	2634.6	248.32						311	2751.17	357.944	2436.14	308.122
																					312	2669.67	419.778	2695.4	234.88						312	2669.67	419.778	2545.57	442.939
																					313	2729.33	329.333	2931.4	301.52						313	2729.33	329.333	2731.57	583.51
																					314	2412.17	207.833	3129.6	261.68						314	2412.17	207.833	2480.71	270.816
																					315	2273.5	131.333	2984	301.6						315	2273.5	131.333	2393.71	293.388
																					316	2128	177.667	2647	238						316	2128	177.667	2543.71	337.388
																					317	2275.5	323.833	2533.8	193.44						317	2275.5	323.833	2554.43	308.776
																					318	2437.83	351.111	2628.4	131.92						318	2437.83	351.111	2644	376.857
																					319	2376.67	180.667	2714.8	235.76						319	2376.67	180.667	2751.86	345.592
																					320	2194.83	148.833	2575.2	153.12						320	2194.83	148.833	2721.29	273.673
																					321	2271.67	145.667	2526	161.6						321	2271.67	145.667	2626.71	225.592
																					322	2358.33	200.444	2750	197.6						322	2358.33	200.444	2597.43	287.347
																					323	2462.83	208.167	3009.8	297.44						323	2462.83	208.167	2596.29	347.755
																					324	2654.33	293.444	2967.8	372.24						324	2654.33	293.444	2550	314.286
																					325	2510.33	328.222	3077	400.4						325	2510.33	328.222	2654.71	397.388
																					326	2445	407	3063.2	336.96						326	2445	407	2795	365.429
																					327	2399.17	409.5	3126.2	418.56						327	2399.17	409.5	2822.57	480.367
																					328	2314.67	373.889	2843.4	316.32						328	2314.67	373.889	2825.14	463.306
																					329	2354.83	407.111	2789	299.6						329	2354.83	407.111	2782.57	384.653
																					330	2322	339.667	2660.2	195.04						330	2322	339.667	2752.14	396.735
																					331	2433.17	343.556	2628	172.4						331	2433.17	343.556	2867.57	501.347
																					332	2438.67	474.889	2471.8	216.64						332	2438.67	474.889	2749.86	476.122
																					333	2452	512.333	2576.6	103.92						333	2452	512.333	2686.43	337.918
																					334	2442	543	2636.4	190.48						334	2442	543	2714.29	178.612
																					335	2469.83	461.111	2757.4	334.24						335	2469.83	461.111	2676.43	168.49
																					336	2491.5	455.5	2823.2	382.64						336	2491.5	455.5	2678.57	258.939
																					337	2526.67	477.556	2744.4	446.08						337	2526.67	477.556	2736	308.571
																					338	2521.33	451.111	2674.4	330.32						338	2521.33	451.111	2857	263.143
																					339	2523.17	366.222	2874.8	247.36						339	2523.17	366.222	2704.71	259.592
																					340	2495.33	397	2933	178						340	2495.33	397	2774.86	306.367
																					341	2466.67	449.333	2925.2	198.16						341	2466.67	449.333	2833.43	422.082
																					342	2263.5	245.5	3119.2	274.64						342	2263.5	245.5	2925.57	378.082
																					343	2079.5	236.833	3053	236.8						343	2079.5	236.833	2929.71	262.245
																					344	2179.33	188.222	2909	300.4						344	2179.33	188.222	2998.43	300.082
																					345	2222.17	308.833	2831.4	256.64						345	2222.17	308.833	3004	443.714
																					346	2319.67	380.222	2761.6	276.48						346	2319.67	380.222	2703	310.571
																					347	2260	380	3026	237.6						347	2260	380	2472.86	339.02
																					348	2390.67	381.333	3115.6	279.68						348	2390.67	381.333	2650	312
																					349	2743.33	419.889	2993.2	385.04						349	2743.33	419.889	2682.14	327.837
																					350	2809.5	547.5	3020.4	190.88						350	2809.5	547.5	2763.86	294.163
																					351	2737.17	405.111	2842.4	195.12						351	2737.17	405.111	2662.57	313.51
																					352	2798.17	538.5	2879.2	306.16						352	2798.17	538.5	2556.29	324.98
																					353	2742.67	558.444	2893.8	345.04						353	2742.67	558.444	2580.29	305.551
																					354	2694.33	586.667	3030.2	354.56						354	2694.33	586.667	2437.71	218.327
																					355	2625.83	540.167	3016.8	253.36						355	2625.83	540.167	2309.14	176.449
																					356	2565.33	459.333	2999.6	248.48						356	2565.33	459.333	2488.43	307.347
																					357	2505.83	413.111	2984.8	353.36						357	2505.83	413.111	2690	568.286
																					358	2394.83	635.778	2853.2	287.52						358	2394.83	635.778	2713.14	547.918
																					359	2314.83	498.444	2859.2	338.24						359	2314.83	498.444	2470.29	356.408
																					360	2352.17	464.889	2699.4	272.08						360	2352.17	464.889	2511.43	310.939
																					361	2462.83	511.833	2627.2	234.56						361	2462.83	511.833	2589.14	351.837
																					362	2464	581	2828.8	290.56						362	2464	581	2611.29	197.388
																					363	2324.83	500.444	2858.8	194.24						363	2324.83	500.444	2741.43	235.796
																					364	2289.5	431.333	2815.8	304.64						364	2289.5	431.333	2933.86	296.408
																					365	2297.33	414.444	2777.2	366.16						365	2297.33	414.444	3047.86	421.878
																					366	2244.5	404.333	2838	288						366	2244.5	404.333	2995.71	616.531
																					367	2109.17	235.222	2950	329.2						367	2109.17	235.222	2846.14	589.918
																					368	2137.67	284	2934.6	368.88						368	2137.67	284	2993.71	459.306
																					369	2176	330.667	2924.2	400.64						369	2176	330.667	3024.29	284.041
																					370	2142.33	276	2957.8	347.76						370	2142.33	276	3003.14	493.878
																					371	2074.33	301.333	2904.2	268.56						371	2074.33	301.333	2811.29	391.755
																					372	2241.83	277.833	2738.2	236.56						372	2241.83	277.833	2952.43	343.347
																					373	2295.5	275.833	2606.8	210.24						373	2295.5	275.833	3050.57	489.918
																					374	2411.83	330.111	2598.4	169.92						374	2411.83	330.111	3069.43	539.796
																					375	2333.67	267.333	2656.6	191.44						375	2333.67	267.333	2968.29	324.122
																					376	2336.67	293	2505.8	215.84						376	2336.67	293	2706.57	435.388
																					377	2431.33	260	2593.2	95.36						377	2431.33	260	2677.43	388.776
																					378	2402.17	305.167	2667	173.2						378	2402.17	305.167	2657.29	356.98
																					379	2303.33	381.111	2800.2	313.44						379	2303.33	381.111	2579.86	416.653
																					380	2341.83	414.111	2609.6	209.84						380	2341.83	414.111	2614.71	401.592
																					381	2463.17	391.167	2607.4	247.76						381	2463.17	391.167	2724.86	354.694
																					382	2464.5	487.333	2614.6	187.68						382	2464.5	487.333	2595.29	277.551
																					383	2220.67	271.667	2727.8	227.36						383	2220.67	271.667	2663.71	373.388
																					384	2131.67	263.333	2544.2	283.36						384	2131.67	263.333	2546.71	366.531
																					385	2180.83	449.833	2585.6	298.88						385	2180.83	449.833	2627.43	382.939
																					386	2325.33	586.667	2632.8	280.24						386	2325.33	586.667	2636.29	439.551
																					387	2221.67	509	2649	231.6						387	2221.67	509	2442.29	234.98
																					388	2178.83	457.833	2649.6	263.28						388	2178.83	457.833	2509	240.857
																					389	2202.83	448.5	2575.4	250.08						389	2202.83	448.5	2490.29	304.327
																					390	2128.67	338.444	2768.8	309.04						390	2128.67	338.444	2553.43	255.061
																					391	2101.5	296.333	2735.8	350.96						391	2101.5	296.333	2451.71	190.245
																					392	2071.33	302.667	2617.2	241.76						392	2071.33	302.667	2458.71	209.02
																					393	2141.5	339	2584.8	216.96						393	2141.5	339	2566.29	327.469
																					394	2238.83	372.889	2735.6	421.68						394	2238.83	372.889	2636.43	387.918
																					395	2176.17	344.778	2979.8	475.76						395	2176.17	344.778	2674.14	391.347
																					396	2195.83	336.778	2944.8	479.36						396	2195.83	336.778	2645.29	348.694
																					397	2402	358	2894.2	325.44						397	2402	358	2608.57	254.816
																					398	2406.67	268	2895.4	293.84						398	2406.67	268	2638.43	188.082
																					399	2317.17	268.056	2882.2	262.56						399	2317.17	268.056	2642.29	183.551
																					400	2328	292.333	2741	180.4						400	2328	292.333	2627.71	186.245
																					401	2372.83	421.167	2602.2	122.96						401	2372.83	421.167	2615.86	157.551
																					402	2343.5	525.167	2700	251.6						402	2343.5	525.167	2895.14	361.878
																					403	2407.17	421.556	2865.4	265.52						403	2407.17	421.556	2891.43	380.939
																					404	2380.17	405.556	2844.6	236.16						404	2380.17	405.556	2859.43	336.776
																					405	2484.5	321	2746.4	249.28						405	2484.5	321	2917.29	226.816
																					406	2429.83	361.5	2722.4	195.28						406	2429.83	361.5	3027.57	449.51
																					407	2353	384	2927.4	286.72						407	2353	384	2911	447.714
																					408	2325.5	443.667	2760.6	252.32						408	2325.5	443.667	3015	420.857
																					409	2354.67	444	2807	304.4						409	2354.67	444	3121.57	414.653
																					410	2358.5	439.333	2840.2	233.44						410	2358.5	439.333	3037.43	310.816
																					411	2229.67	330.111	2932.2	236.16						411	2229.67	330.111	2907.86	293.306
																					412	2198.33	353.889	2870.4	193.52						412	2198.33	353.889	2945.71	365.184
																					413	2358.5	279.333	2756.2	326.24						413	2358.5	279.333	3075.71	342.898
																					414	2357.67	407	2831	304.8						414	2357.67	407	3081.57	282.204
																					415	2168	267.667	2813.4	225.28						415	2168	267.667	2841.57	277.959
																					416	2070.83	281.833	2754	194						416	2070.83	281.833	2778.43	372.204
																					417	2260.17	179.5	2780.6	217.28						417	2260.17	179.5	2642	471.714
																					418	2460.17	289.889	2832.6	190.72						418	2460.17	289.889	2498.14	364.449
																					419	2341.17	218.167	2963.8	350.72						419	2341.17	218.167	2506.57	365.102
																					420	2240.17	314.889	2866.4	305.12						420	2240.17	314.889	2643.57	287.224
																					421	2338.67	416	2890.2	300.96						421	2338.67	416	2652.86	261.796
																					422	2302.33	402.444	3057.2	385.84						422	2302.33	402.444	2998.86	333.02
																					423	2281	496.333	3142.6	553.28						423	2281	496.333	2717.14	446.163
																					424	2313	347	2993.2	476.96						424	2313	347	2586.57	449.102
																					425	2392.67	322.333	2979.8	342.24						425	2392.67	322.333	2661.71	321.673
																					426	2458	394.333	2998	362.8						426	2458	394.333	2700	474.286
																					427	2493.17	441.167	3176.6	294.72						427	2493.17	441.167	2814.86	455.837
																					428	2607.67	546.333	2964.4	382.08						428	2607.67	546.333	2834.86	436.449
																					429	2418.4	361.12	2927	194.8						429	2418.4	361.12	2879	234.667
																					430	2285.6	233.36	2822.6	440.48						430	2285.6	233.36	2507.17	218.222
																					431	2309.67	268.222	3017.6	639.28						431	2309.67	268.222	2383.5	167.667
																					432	2429.33	321.111	2977	526.8						432	2429.33	321.111	2329.43	156.653
																					433	2500	584.667	2855.2	463.76						433	2500	584.667	2465.57	196.653
																					434	2563	678.333	2898.8	204.64						434	2563	678.333	2661	193.714
																					435	2593.5	510.5	2909	256.8						435	2593.5	510.5	2813.14	182.735
																					436	2602.83	399.111	2803.4	172.72						436	2602.83	399.111	2804.14	322.776
																					437	2638.67	559.889	2688.6	181.92						437	2638.67	559.889	2796	296
																					438	2612.67	414.667	2711.6	296.32						438	2612.67	414.667	2866.71	334.816
																					439	2456.67	382.222	2901	222						439	2456.67	382.222	2665	417.429
																					440	2546.5	287.667	2770.6	160.32						440	2546.5	287.667	2565	357.429
																					441	2395.5	169	2692.2	103.44						441	2395.5	169	2498	330.857
																					442	2304.33	199.556	2767.4	220.72						442	2304.33	199.556	2349	166.286
																					443	2413.33	181.333	2763.4	135.04						443	2413.33	181.333	2274.14	144.735
																					444	2389.6	288.48	2764.6	167.92						444	2389.6	288.48	2490.29	301.184
																					445	2365.4	248.32	2783.8	201.36						445	2365.4	248.32	2534.71	536.163
																					446	2297.8	221.28	2840.2	233.36						446	2297.8	221.28	2538.86	325.837
																					447	2407.67	344	2778.6	314.08						447	2407.67	344	2461.14	249.673
																					448	2443	320.333	2702.4	224.88						448	2443	320.333	2491.14	287.02
																					449	2398.5	281.5	2704	225.2						449	2398.5	281.5	2501.43	431.469
																					450	2426.5	208.667	2801	220.8						450	2426.5	208.667	2492.71	199.878
																					451	2227	129	2977.8	410.48						451	2227	129	2483.71	195.469
																					452	2140.17	147.833	2916.2	350.32						452	2140.17	147.833	2508	326
																					453	2352	241.333	2867.4	400.08						453	2352	241.333	2581.29	245.469
																					454	2407.33	252	2973.8	515.76						454	2407.33	252	2675.57	481.224
																					455	2301	345.333	3191.8	482.16						455	2301	345.333	2546.43	399.061
																					456	2185.5	376.667	3155.8	530.16						456	2185.5	376.667	2575.43	467.061
																					457	2375	495.667	3312.4	480.72						457	2375	495.667	2650	307.143
																					458	2442.67	486.111	3290.2	288.64						458	2442.67	486.111	2636.71	344.449
																					459	2509.83	465.889	2919.2	127.84						459	2509.83	465.889	2604.71	406.816
																					460	2640.5	573.167	2676.4	157.28						460	2640.5	573.167	2488	425.714
																					461	2544.17	522.167	2593	190.4						461	2544.17	522.167	2568.14	492.163
																					462	2291.83	423.778	2552.2	246.96						462	2291.83	423.778	2567	248
																					463	2249.17	363.111	2783	329.6						463	2249.17	363.111	2521.43	236.776
																					464	2256.17	410.167	2556.2	297.84						464	2256.17	410.167	2447.71	300.163
																					465	2381	467.667	2939.8	216.64						465	2381	467.667	2676.29	410.898
																					466	2378.67	416.222	3070.2	337.84						466	2378.67	416.222	2594.14	434.49
																					467	2330.17	493.167	3005	318.4						467	2330.17	493.167	2613.43	409.633
																					468	2228.33	399.222	2776	234.4						468	2228.33	399.222	2742	400.571
																					469	2288.5	428.167	2892.8	261.36						469	2288.5	428.167	2622.86	264.694
																					470	2281.5	387.333	2782.8	209.28						470	2281.5	387.333	2630.86	251.551
																					471	2187.17	299.778	2695.8	193.84						471	2187.17	299.778	2490	212.286
																					472	2148	255.333	2418.6	59.68						472	2148	255.333	2382.14	239.265
																					473	2167.67	286.667	2473.4	70.08						473	2167.67	286.667	2280.29	177.102
																					474	2273.5	310.167	2648.6	161.12						474	2273.5	310.167	2360.29	273.959
																					475	2282.5	328.833	2856.6	311.12						475	2282.5	328.833	2381	279.429
																					476	2359.5	336	2587.6	304.88						476	2359.5	336	2405.57	222.367
																					477	2387.83	405.833	2510.6	235.28						477	2387.83	405.833	2424.57	321.959
																					478	2338.17	374.889	2664.8	247.04						478	2338.17	374.889	2364	370.857
																					479	2333	233.667	2861.8	480.96						479	2333	233.667	2358.86	269.224
																					480	2411.17	357.833	2782	486.8						480	2411.17	357.833	2467.14	284.163
																					481	2668.17	497.167	2798.6	358.96						481	2668.17	497.167	2465.71	323.959
																					482	2618	413.333	2779.6	350.72						482	2618	413.333	2350.43	210.082
																					483	2514.17	337.111	2666.4	248.56						483	2514.17	337.111	2401.14	239.02
																					484	2572	438.667	2679.2	137.92						484	2572	438.667	2456.29	391.755
																					485	2582	561.667	2723	212.8						485	2582	561.667	2496.71	292.327
																					486	2684.5	657.833	2832.8	178.56						486	2684.5	657.833	2406.29	254.122
																					487	2506.67	609.556	2777.8	180.96						487	2506.67	609.556	2365.86	215.551
																					488	2496.5	464	2613	104.4						488	2496.5	464	2465.86	386.653
																					489	2564.33	365.889	2743	154.8						489	2564.33	365.889	2510.43	562.327
																					490	2461.67	358.889	2762.6	278.48						490	2461.67	358.889	2459.14	373.633
																					491	2217.17	342.833	2721	227.2						491	2217.17	342.833	2497.29	300.98
																					492	2019.17	295.5	2609	166.8						492	2019.17	295.5	2405	397.714
																					493	2158	322	2477.6	198.88						493	2158	322	2429.43	438.49
																					494	2297.33	411.444	2491.2	427.84						494	2297.33	411.444	2614.14	443.878
																					495	2351.67	349.333	3034.4	343.52						495	2351.67	349.333	2626	444.571
																					496	2194	282.333	2985.6	258.32						496	2194	282.333	2788.43	458.082
																					497	2161	354.333	3026.8	424.56						497	2161	354.333	2904.14	410.408
																					498	2287.33	411.667	3037.8	563.04						498	2287.33	411.667	2839.71	553.184
																					499	2203.5	244.833	3172.4	497.92						499	2203.5	244.833	2552.29	317.265
																					500	2139.17	271.778	3069.4	433.12						500	2139.17	271.778	2421.43	148.776
																					501	2182.33	250.444	2959.8	347.04						501	2182.33	250.444	2418.14	251.837
																					502	2158.67	304.222	2728.6	274.72						502	2158.67	304.222	2501.14	271.918
																					503	2169.5	228	2666	314.4						503	2169.5	228	2405.57	189.102
																					504	2120.33	239	2491.2	188.16						504	2120.33	239	2308.71	248.816
																					505	2189.5	278.667	2477.6	119.52						505	2189.5	278.667	2432.43	373.51
																					506	2502.67	326	2525.6	158.88						506	2502.67	326	2314	283.429
																					507	2484.5	211.667	2845.6	189.92						507	2484.5	211.667	2347.86	186.367
																					508	2247	229.333	2751.8	106.24						508	2247	229.333	2378.57	365.102
																					509	2232.67	327.667	2759.2	164.16						509	2232.67	327.667	2468	409.429
																					510	2345	390.667	2960.2	274.16						510	2345	390.667	2602.43	496.204
																					511	2342	416	2916.6	245.36						511	2342	416	2673.14	464.735
																					512	2365	496.667	2728.2	395.04						512	2365	496.667	2704.14	387.306
																					513	2250.17	320.111	2739	214.4						513	2250.17	320.111	2599.71	358.612
																					514	2213.33	338.556	2699.6	166.72						514	2213.33	338.556	2422.14	199.265
																					515	2117.67	268.111	2622.8	114.24						515	2117.67	268.111	2351.57	246.367
																					516	2005.5	327.5	2532.6	111.28						516	2005.5	327.5	2303.86	208.122
																					517	2176	269	2603.8	164.24						517	2176	269	2421.71	193.102
																					518	2262.33	350.333	2692.6	196.72						518	2262.33	350.333	2295.43	192.49
																					519	2136.5	254	2798.2	204.96						519	2136.5	254	2238.86	169.551
																					520	2336	301.333	2590.4	117.12						520	2336	301.333	2332.86	237.878
																					521	2442.67	372.556	2419	126						521	2442.67	372.556	2450.43	328.49
																					522	2617.83	343.889	2647.4	211.68						522	2617.83	343.889	2661.57	371.918
																					523	2585.17	404.889	2757.8	268.56						523	2585.17	404.889	2558.29	342.041
																					524	2440.33	469.111	2696.2	274.16						524	2440.33	469.111	2628.29	489.755
																					525	2441.5	422.333	2593.2	306.24						525	2441.5	422.333	2511.71	474.531
																					526	2318.5	579.333	2683.4	241.28						526	2318.5	579.333	2313.29	313.959
																					527	2364.33	406.111	2803.8	251.28						527	2364.33	406.111	2341.29	219.306
																					528	2254.33	371.111	2695	251.2						528	2254.33	371.111	2388	255.143
																					529	2386.83	476.5	2636.2	263.84						529	2386.83	476.5	2383.43	212.082
																					530	2337.83	397.5	2727.6	119.28						530	2337.83	397.5	2498.57	324.367
																					531	2372.5	377	2761.4	109.52						531	2372.5	377	2494.29	451.469
																					532	2259.83	350.278	2567	180.4						532	2259.83	350.278	2584.86	455.878
																					533	2330.67	411.778	2557.2	235.04						533	2330.67	411.778	2437.14	141.224
																					534	2249	333	2675.8	188.24						534	2249	333	2218.71	218.612
																					535	2228.5	332.167	2554.4	208.88						535	2228.5	332.167	2285.14	134.939
																					536	2184.67	269.222	2460.6	101.52						536	2184.67	269.222	2462	220.286
																					537	2169.33	256.889	2443.6	238.32						537	2169.33	256.889	2442.86	230.122
																					538	2194.17	293.389	2579.4	400.48						538	2194.17	293.389	2244.57	176.49
																					539	2311.17	347.444	2777.2	222.24						539	2311.17	347.444	2334.43	199.959
																					540	2366.33	447	2815.2	359.84						540	2366.33	447	2490.57	192.204
																					541	2335.5	472.5	2869.8	425.76						541	2335.5	472.5	2676	310.857
																					542	2453	472.333	2823.6	196.32						542	2453	472.333	2752.29	531.469
																					543	2406.33	464	2577.2	218.96						543	2406.33	464	2846.57	682.939
																					544	2537	684	2474	218						544	2537	684	2984.86	638.449
																					545	2879.67	684.333	2519.2	197.92						545	2879.67	684.333	3035	579.429
																					546	2767.83	628.833	2831.2	179.36						546	2767.83	628.833	3085.14	570.98
																					547	2697.33	595	2914	97.6						547	2697.33	595	3001.43	500.653
																					548	2700	675.667	2898	273.2						548	2700	675.667	2920.57	534.367
																					549	2768.33	719.222	2845.2	362.24						549	2768.33	719.222	2911.71	577.959
																					550	2762.67	586	3025.6	259.92						550	2762.67	586	2957.43	483.918
																					551	2806.17	738.167	3140.8	387.44						551	2806.17	738.167	2901.57	541.51
																					552	2745.5	652.5	3131.8	336.64						552	2745.5	652.5	3025.43	487.633
																					553	2990.33	632.889	2959.4	346.32						553	2990.33	632.889	2903	470.857
																					554	2703.83	533.111	2817.8	232.56						554	2703.83	533.111	3018.71	499.306
																					555	2659.83	664.444	2927.6	274.08						555	2659.83	664.444	2993	525.429
																					556	2614	760.333	2863.6	327.04						556	2614	760.333	3047.57	412.327
																					557	2627.17	809.833	2895.4	287.68						557	2627.17	809.833	2991.43	538.49
																					558	2685.5	550.833	2826	226.8						558	2685.5	550.833	3117.71	391.184
																					559	2722.83	601.833	2703.8	244.56						559	2722.83	601.833	3188.86	377.306
																					560	2795.33	624	2695	238.4						560	2795.33	624	3040.43	501.51
																					561	2827.33	676.667	2742.4	297.28						561	2827.33	676.667	3170.43	574.367
																					562	2824.67	476.889	2952.4	196.48						562	2824.67	476.889	3095.57	433.184
																					563	2967.67	342.111	2930.6	148.72						563	2967.67	342.111	2970	391.429
																					564	2826.67	337.556	2778.2	248.24						564	2826.67	337.556	3056.71	376.612
																					565	2918.17	498.778	2818.4	265.28						565	2918.17	498.778	3075.86	562.735
																					566	2814.33	534.556	2847.2	263.44						566	2814.33	534.556	2987.14	491.02
																					567	2661.83	622.5	2939.2	215.44						567	2661.83	622.5	2941.43	596.082
																					568	2515.5	719.5	2907	344.8						568	2515.5	719.5	3047.43	475.796
																					569	2538.17	629.556	2813.2	445.84						569	2538.17	629.556	3059.43	516.367
																					570	2771	700.333	2850.2	352.64						570	2771	700.333	2885	691.429
																					571	2640.17	671.167	2954.2	349.76						571	2640.17	671.167	2847.57	601.224
																					572	2555.67	509.889	2663.8	173.84						572	2555.67	509.889	2777.14	545.918
																					573	2576.33	611.778	2714	182						573	2576.33	611.778	2943.86	430.98
																					574	2534.17	101.111	2616.4	224.88						574	2534.17	101.111	2956	424.571
																					575	2425.83	351.111	2856.4	260.48						575	2425.83	351.111	2870.71	327.878
																					576	2402.17	379.389	2894.8	275.76						576	2402.17	379.389	2654.29	504.694
																					577	2477.83	448.944	3021.4	251.92						577	2477.83	448.944	2931.71	460.245
																					578	2390.83	419.889	2944	304.8						578	2390.83	419.889	2865.43	493.061
																					579	2191.83	354.222	2922.2	489.44						579	2191.83	354.222	2830.57	444.245
																					580	2177.17	333.111	2936.4	632.88						580	2177.17	333.111	2859.14	543.878
																					581	2336.67	346.667	2946.2	579.84						581	2336.67	346.667	3009	713.714
																					582	2411.17	211.167	2944.4	531.92						582	2411.17	211.167	2974.57	597.061
																					583	2503.67	146.556	2848.4	501.44						583	2503.67	146.556	2900.43	496.939
																					584	2234.5	274.667	2872.4	539.68						584	2234.5	274.667	2635.86	351.837
																					585	2173.67	278.111	2855.8	481.76						585	2173.67	278.111	2817.86	584.653
																					586	2271.83	378.222	2909.8	343.68						586	2271.83	378.222	2819.14	524.735
																					587	2315.67	376	2800.4	366.24						587	2315.67	376	2904.57	545.633
																					588	2451.5	379	2583.4	197.04						588	2451.5	379	2986	598.857
																					589	2570.5	485.5	2656.2	241.36						589	2570.5	485.5	2880.86	395.837
																					590	2771.83	633.167	3005.2	397.44						590	2771.83	633.167	3017	547.143
																					591	2790.5	657	3043.4	395.28						591	2790.5	657	3061.86	481.592
																					592	2794.67	600.111	2858.6	327.92						592	2794.67	600.111	3139.57	424.776
																					593	2758.33	392.111	2844.8	301.84						593	2758.33	392.111	3114.71	582.122
																					594	2501.83	386.167	2924	420						594	2501.83	386.167	3112	562.286
																					595	2442	423.667	3020.6	470.48						595	2442	423.667	2876	650.857
																					596	2372.67	485.333	2775.2	371.44						596	2372.67	485.333	2894.14	586.449
																					597	2383.67	546.667	2688.4	329.28						597	2383.67	546.667	2889.29	436.163
																					598	2584.67	474.556	2714.8	302.64						598	2584.67	474.556	2616.43	478.041
																					599	2541.83	515.778	2778.8	332.56						599	2541.83	515.778	2617.86	424.449
																					600	2595	454.333	2634.6	66.48						600	2595	454.333	2803.43	373.388
																					601	2954.67	427	2779.8	61.36						601	2954.67	427	3005.43	383.918
																					602	2783.17	565.167	2957	159.6						602	2783.17	565.167	2822.86	461.224
																					603	2625.17	505.5	2973	388						603	2625.17	505.5	2680.86	433.51
																					604	2416	482.333	2970.6	329.28						604	2416	482.333	2618	326
																					605	2356.33	676.778	2829	300.8						605	2356.33	676.778	2648.43	353.918
																					606	2374.33	488.667	2714.6	168.72						606	2374.33	488.667	2657.57	301.51
																					607	2329.83	365.5	2531.6	116.32						607	2329.83	365.5	2742.86	261.265
																					608	2313.17	307.167	2385.8	147.76						608	2313.17	307.167	2648.86	336.939
																					609	2388	479.333	2432.6	116.72						609	2388	479.333	2656.43	230.49
																					610	2520.33	490.444	2387.4	182.56						610	2520.33	490.444	2764.86	233.551
																					611	2621.83	344.167	2478.8	139.76						611	2621.83	344.167	2999.57	313.633
																					612	2392.17	413.833	2473.8	194.16						612	2392.17	413.833	2983	423.143
																					613	2578.33	497.333	2505.4	313.68						613	2578.33	497.333	2841	313.143
																					614	2684.17	584.778	2590.6	302.88						614	2684.17	584.778	2592.71	201.878
																					615	2713.67	539	2726.2	306.32						615	2713.67	539	2507.86	212.98
																					616	2661.33	539.667	2715.2	315.84						616	2661.33	539.667	2831.29	552.612
																					617	2747.17	616.833	2744.4	336.48						617	2747.17	616.833	2988.43	686.49
																					618	2567.17	510.167	2773.2	250.24						618	2567.17	510.167	2950.71	631.959
																					619	2549.83	474.778	2836.8	288.96						619	2549.83	474.778	2937	599.714
																					620	2414	486.333	2995.8	348.96						620	2414	486.333	2891.29	529.184
																					621	2432.33	454.667	2832	341.2						621	2432.33	454.667	3048.14	422.939
																					622	2478.83	515.5	2869.4	390.88						622	2478.83	515.5	2962.14	478.939
																					623	2465.33	474.778	2853	332.4						623	2465.33	474.778	2963	434
																					624	2503.5	407.333	2630.6	290.72						624	2503.5	407.333	3062.71	441.469
																					625	2512	435.333	2573.8	285.36						625	2512	435.333	3095.29	530.612
																					626	2614.17	518.556	2452.6	186.32						626	2614.17	518.556	3040.43	546.041
																					627	2495.17	548.222	2406.2	193.44						627	2495.17	548.222	3152	584.571
																					628	2544	590.667	2458.8	216.56						628	2544	590.667	2996.29	554.041
																					629	2637.33	527	2472.4	242.48						629	2637.33	527	3112	595.714
																					630	2834.83	391.111	2528.6	271.28						630	2834.83	391.111	2845.86	480.98
																					631	2830.17	542.5	2599.2	326.96						631	2830.17	542.5	2708.86	411.796
																					632	2720.83	572.444	2488.6	343.12						632	2720.83	572.444	2711.43	521.347
																					633	2864.67	456	2376.2	288.24						633	2864.67	456	2928.29	410.122
																					634	2758.83	597.167	2434.4	207.68						634	2758.83	597.167	3106.43	433.633
																					635	2634.5	629.167	2529	248.4						635	2634.5	629.167	2906	431.714
																					636	2631.33	658.556	2391.8	298.96						636	2631.33	658.556	2776.86	318.98
																					637	2926	562.667	2326	76.8						637	2926	562.667	2699.14	494.735
																					638	2899	775.333	2459.8	96.16						638	2899	775.333	2665.29	371.469
																					639	2782.83	781.167	2562	245.2						639	2782.83	781.167	2560.86	484.408
																					640	2781	724.667	2503.2	232.64						640	2781	724.667	2705.57	570.776
																					641	2823.83	612.556	2614.2	214.24						641	2823.83	612.556	2876.86	785.265
																					642	2609.33	472.778	2790.6	156.72						642	2609.33	472.778	2635.29	542.98
																					643	2519.5	505.667	2704.2	341.84						643	2519.5	505.667	2650.29	465.469
																					644	2699.83	369.444	2629.8	333.36						644	2699.83	369.444	2762.57	559.061
																					645	2841.17	457.5	2764.2	423.04						645	2841.17	457.5	2820.71	458.898
																					646	2753	385.333	2832.4	278.88						646	2753	385.333	2840.14	578.449
																					647	2543.33	383	2869.4	467.28						647	2543.33	383	2844.71	813.959
																					648	2331.17	532.833	2655.2	280.96						648	2331.17	532.833	2973	726.857
																					649	2346	544.667	2493.4	147.04						649	2346	544.667	3007	745.143
																					650	2491.17	496.444	2585.8	237.84						650	2491.17	496.444	2957.86	596.735
																					651	2546.5	506.667	2730.2	398.24						651	2546.5	506.667	3134.29	424.245
																					652	2482.83	537.444	2713.6	369.36						652	2482.83	537.444	3005.71	383.184
																					653	2641.67	455.333	2505.4	430.88						653	2641.67	455.333	2993.86	541.551
																					654	2900.83	460.778	2602.2	419.04						654	2900.83	460.778	3000.43	621.347
																					655	2647.83	574.111	2848	279.6						655	2647.83	574.111	2896.86	681.592
																					656	2470.67	466.556	2760	345.2						656	2470.67	466.556	3024.14	551.837
																					657	2779.17	435.556	2825.2	381.84						657	2779.17	435.556	3182.57	505.918
																					658	2571.17	417.833	2943.8	234.48						658	2571.17	417.833	3290.57	594.612
																					659	2448.33	376	3161.4	165.28						659	2448.33	376	3139	640.857
																					660	2278.83	406.111	2937.4	197.12						660	2278.83	406.111	3123.14	696.122
																					661	2743.5	335	3001.8	319.84						661	2743.5	335	3173.14	503.224
																					662	2610.67	398.667	3155	428.4						662	2610.67	398.667	3357.29	393.102
																					663	2282.5	405.333	3133.4	605.52						663	2282.5	405.333	3250.14	288.408
																					664	2410	500.333	2981.4	635.28						664	2410	500.333	3299.86	319.878
																					665	2473	496.333	2897.4	430.32						665	2473	496.333	3217.43	459.224
																					666	2585	540.4	2911.2	318.24						666	2585	540.4	3161.29	403.755
																					667	2460.6	675.68	3113.8	494.16						667	2460.6	675.68	2884.29	440.898
																					668	2486.6	539.68	2999.6	292.88						668	2486.6	539.68	2492	413.333
																					669	2759.6	657.92	3113.8	525.84						669	2759.6	657.92	2478.17	525.222
																					670	2865.8	519.76	3174.8	433.04						670	2865.8	519.76	2518	447.333
																					671	2981.5	593.5	3097.4	294.56						671	2981.5	593.5	2580	392.333
																					672	2849.67	655.333	3126.2	395.36						672	2849.67	655.333	2647.67	605.667
																					673	3023.17	649.556	3090.6	418.88						673	3023.17	649.556	2859	602
																					674	2866.17	597.222	3161.4	283.52						674	2866.17	597.222	3009.29	683.755
																					675	2708.5	582.333	3093.6	364.72						675	2708.5	582.333	2852.71	699.388
																					676	2601.33	543.444	2748.4	435.28						676	2601.33	543.444	2810.71	719.673
																					677	2689.5	694.333	2788	452						677	2689.5	694.333	2942	615.143
																					678	2804.67	685.889	2702.67	418.444						678	2804.67	685.889	2843.43	626.204
																					679	2693.17	539.222	2709.33	145.556						679	2693.17	539.222	3329.25	579.75
																					680	2724.5	504.5	2537.67	520.889						680	2724.5	504.5	3330.25	543.75
																					681	2707.25	537.25	3361.25	1173.88						681	2707.25	537.25	3209.25	519.125
																					682	2750.25	410.75	3389.8	840.24						682	2750.25	410.75	3115.25	535.25
																					683	2840.6	539.92	3297.4	830.88						683	2840.6	539.92	2761.25	616.875
																					684	3154.75	690.25	3670	755.5						684	3154.75	690.25	3195	1003.5
																					685	3044.4	917.68	4130.5	117.5						685	3044.4	917.68	3118	911.5
																					686	3363	673.5	4117.5	104.5						686	3363	673.5	3243.33	593.111
																					687	3688	307.333	4421.33	152.444						687	3688	307.333	3126.25	513.75
																					688	3912	163.333	4039.75	331.375						688	3912	163.333	3438.67	384.222
																					689	4116.67	141.111	3622	379.2						689	4116.67	141.111	3425.33	352.222
																					690	3858	182.5	3716	504.8						690	3858	182.5	3718.67	184.444
																					691	3771.2	248.88	3870.6	342.08						691	3771.2	248.88	3487.67	528.222
																					692	3871.2	122.72	3857.2	389.36						692	3871.2	122.72	3702.25	687.25
																					693	3815.8	345.44	3790.6	204.32						693	3815.8	345.44	3770.8	586.64
																					694	3862.2	474.96	3684	300						694	3862.2	474.96	3889.67	653.111
																					695	3868	495.6	3598.8	289.04						695	3868	495.6	3982.67	436.333
																					696	3950.6	455.52	3594	374						696	3950.6	455.52	3801.33	393.333
																					697	3669.2	657.36	3491.2	319.68						697	3669.2	657.36	3612.5	365.167
																					698	3677.6	407.92	3602.8	307.84						698	3677.6	407.92	3493.33	415.222
																					699	3674.6	364.88	3541.6	298.64						699	3674.6	364.88	3606.5	408
																					700	3689	640.333	3374.6	533.28						700	3689	640.333	3804.67	288.889
																					701	3719.67	557.333	3217.4	498.72						701	3719.67	557.333	3533.83	454.556
																					702	3710.33	429.556	3166.2	468.56						702	3710.33	429.556	3199.17	507.167
																					703	3696.67	378	3458	355.6						703	3696.67	378	3125.29	464.816
																					704	3798.17	369.778	3448.6	362.48						704	3798.17	369.778	3318.29	360.041
																					705	3648.5	439.833	3545.6	223.12						705	3648.5	439.833	3431.57	374.776
																					706	3462.5	392.833	3363.4	385.92						706	3462.5	392.833	3497.43	551.51
																					707	3276.33	561.667	3664	556						707	3276.33	561.667	3531.43	606.939
																					708	3420.67	475.444	3554	332.4						708	3420.67	475.444	3358.29	568.245
																					709	3331.17	517.833	3751.6	294.72						709	3331.17	517.833	3277.57	544.776
																					710	3297	623.333	3825.2	288.24						710	3297	623.333	3231.71	487.551
																					711	3215.33	685.444	3772.4	201.68						711	3215.33	685.444	3123.57	367.061
																					712	3484.33	377.889	3631.6	151.28						712	3484.33	377.889	2978.43	491.347
																					713	3494.83	472.5	3501	302.8						713	3494.83	472.5	2876.57	464.082
																					714	3617	607.333	3527.2	230.64						714	3617	607.333	3071.86	308.98
																					715	3518	616.667	3497.8	257.84						715	3518	616.667	2898.57	539.796
																					716	3429.83	616.167	3301.4	263.28						716	3429.83	616.167	2843	366.857
																					717	3203.5	652	3029.4	404.88						717	3203.5	652	2942.57	420.531
																					718	3231.17	606.833	2736.4	174.96						718	3231.17	606.833	2996.14	369.633
																					719	3391	792.667	2654.2	209.36						719	3391	792.667	3030	399.714
																					720	3498.67	858.667	2867.2	381.36						720	3498.67	858.667	3062.57	505.51
																					721	3556.33	904	2808.4	360.32						721	3556.33	904	3036	616.286
																					722	3574	830.667	2925	621.6						722	3574	830.667	3001.71	669.306
																					723	3475.17	891.5	3135.2	663.44						723	3475.17	891.5	2966.71	626.531
																					724	3652.67	763	3157.8	715.76						724	3652.67	763	3313.14	494.163
																					725	3854.67	535.778	3254	685.6						725	3854.67	535.778	3310.86	457.918
																					726	4044	452.667	3001.2	689.84						726	4044	452.667	3417	676
																					727	3974.5	489.167	3367.4	622.72						727	3974.5	489.167	3451.29	766.245
																					728	3863.33	445.333	3284.8	572.24						728	3863.33	445.333	3436.43	775.224
																					729	3969.83	438.167	3324.4	663.28						729	3969.83	438.167	3403.29	687.673
																					730	3843.5	615.5	3350	556.8						730	3843.5	615.5	3396.71	485.469
																					731	3629.33	531.333	3184.6	397.28						731	3629.33	531.333	3479.57	445.469
																					732	3357.83	669.167	3158.2	548.64						732	3357.83	669.167	3319.14	495.306
																					733	3256.33	623	3234.4	624.48						733	3256.33	623	3282.71	470.531
																					734	3682.83	764.167	3264.8	527.76						734	3682.83	764.167	3360.43	546.49
																					735	3623.83	571.167	3251.8	460.56						735	3623.83	571.167	2955.29	599.837
																					736	3422.67	657	3055.2	391.44						736	3422.67	657	2933.71	589.959
																					737	3442.17	769.167	3116.6	423.92						737	3442.17	769.167	3028.14	629.02
																					738	3501.67	724.111	2953	415.2						738	3501.67	724.111	3044.86	688.408
																					739	3322.83	680.5	2763.4	165.68						739	3322.83	680.5	3056.43	621.347
																					740	3347.67	541	2673.8	203.04						740	3347.67	541	3108.86	842.694
																					741	3317.33	442.111	2677.2	125.36						741	3317.33	442.111	3198.86	576.939
																					742	3469.83	628.111	2954.8	298.56						742	3469.83	628.111	3185.43	428.204
																					743	3264.67	658.222	3178.4	448.08						743	3264.67	658.222	2869.57	399.388
																					744	3292.8	710.56	3210	449.2						744	3292.8	710.56	2743.67	365.333
																					745	3545.4	417.92	3277.4	348.32						745	3545.4	417.92	2587.5	142.667
																					746	3845.8	490.64	3400.2	559.84						746	3845.8	490.64	2585.83	112.556
																					747	3969.8	489.52	3433.2	424.64						747	3969.8	489.52	2712.83	301.167
																					748	3689.4	511.52	3457.8	425.76						748	3689.4	511.52	2790.83	296.111
																					749	3414.8	619.04	3575.6	578.08						749	3414.8	619.04	2782	317
																					750	3383.6	561.68	3388.2	514.16						750	3383.6	561.68	2951.17	586.556
																					751	3436	534.8	3188	590.8						751	3436	534.8	2993.83	545.444
																					752	3225.2	615.44	3064.8	521.76						752	3225.2	615.44	3166.17	613.556
																					753	2991.2	503.52	2872	328.4						753	2991.2	503.52	2969.33	508.333
																					754	2874.6	499.92	2913.2	380.32						754	2874.6	499.92	2957.33	436.111
																					755	2904.2	491.84	2901.4	352.64						755	2904.2	491.84	2940.17	382.889
																					756	2944	440.4	2904.2	296.32						756	2944	440.4	3136	506
																					757	3199	648	2909	280						757	3199	648	2892.17	270.889
																					758	3048.8	449.36	3115.2	344.24						758	3048.8	449.36	2821.33	336.111
																					759	2870.8	490.96	3064.6	502.32						759	2870.8	490.96	2801.17	347.889
																					760	2941.8	364.56	3104.6	400.72						760	2941.8	364.56	2640.33	141.667
																					761	3012.6	451.52	3086	326.4						761	3012.6	451.52	2524.5	257
																					762	2920.8	309.68	3270.4	317.12						762	2920.8	309.68	2724.83	267.111
																					763	2911	317.2	3522.4	448.88						763	2911	317.2	2970.83	465.778
																					764	3179.6	224.48	3273.6	666.72						764	3179.6	224.48	2916.33	543.556
																					765	3246.6	308.96	3373.4	433.28						765	3246.6	308.96	2992.5	690.667
																					766	2954.2	445.52	3287.8	658.24						766	2954.2	445.52	3146.5	924
																					767	2792.2	308.96	3328	649.2						767	2792.2	308.96	3070.67	798.889
																					768	2789	166.8	3290.4	654.72						768	2789	166.8	3111.17	665.889
																					769	2952.6	237.68	3093.6	456.08						769	2952.6	237.68	3192.5	680.667
																					770	3161.2	333.44	2975	360						770	3161.2	333.44	3239.67	700.333
																					771	3213.6	587.92	2925	322						771	3213.6	587.92	3402.5	720.167
																					772	3133.8	514.56	2936.4	246.64						772	3133.8	514.56	3442	763.667
																					773	3289	464.4	2711.6	136.48						773	3289	464.4	3342.5	768.167
																					774	3201.8	538.16	2618.4	150.32						774	3201.8	538.16	3266.83	674.111
																					775	3227.4	653.68	2862.4	322.48						775	3227.4	653.68	3293.5	630.667
																					776	3447	876	2905.8	276.96						776	3447	876	3036.33	526
																					777	3632.6	871.92	2781.8	284.16						777	3632.6	871.92	2956.83	626.444
																					778	3869	790.8	2874.8	436.88						778	3869	790.8	3151.33	683
																					779	3637	806	2904.4	581.04						779	3637	806	2987.83	647.833
																					780	3601.4	630.08	2960.6	421.52						780	3601.4	630.08	3118.17	566.889
																					781	3428.2	713.04	2925.2	379.84						781	3428.2	713.04	3359.83	634.167
																					782	3436	810.4	2948	274.8						782	3436	810.4	3447.5	763.5
																					783	3433.4	794.88	2800.6	336.32						783	3433.4	794.88	3435.17	668.167
																					784	3535.8	805.76	2969.6	475.12						784	3535.8	805.76	3048.33	495.444
																					785	3542	574.8	2974.8	479.28						785	3542	574.8	2932.17	348.889
																					786	3420.6	740.08	3020.4	415.84						786	3420.6	740.08	2883.83	402.444
																					787	3467.6	696.08	3148.2	606.24						787	3467.6	696.08	2523.67	109.667
																					788	3110.8	499.44	3362.8	571.76						788	3110.8	499.44	2771.17	271.222
																					789	2941.8	267.84	3367.8	648.24						789	2941.8	267.84	3294.83	857.111
																					790	2977.4	376.32	3417.8	663.84						790	2977.4	376.32	3406.67	735.333
																					791	3015.4	277.92	3180.4	665.68						791	3015.4	277.92	3280.5	573.333
																					792	3132.6	336.48	3210.2	446.24						792	3132.6	336.48	3111	442
																					793	3346	215.6	3075.6	467.92						793	3346	215.6	2876.17	401.167
																					794	3394.6	248.08	3255.2	443.44						794	3394.6	248.08	2845.17	378.222
																					795	3801.6	466.72	3167.2	462.24						795	3801.6	466.72	3098.5	724
																					796	3719.4	837.68	3312.8	425.36						796	3719.4	837.68	3321.67	661.222
																					797	3952.8	810.56	3261	379.2						797	3952.8	810.56	3377.17	901.889
																					798	4069.4	1064.32	3107.8	304.96						798	4069.4	1064.32	3446	988.333
																					799	4119.8	938.64	3100.6	338.32						799	4119.8	938.64	3548.17	836.222
																					800	3999.8	839.44	2993.6	155.36						800	3999.8	839.44	4027.5	815.833
																					801	4335.2	768.16	2945.6	144.48						801	4335.2	768.16	4166.83	717.167
																					802	4537.8	680.24	3014.4	300.08						802	4537.8	680.24	4136.5	863.167
																					803	4630.2	503.68	3088.2	439.44						803	4630.2	503.68	3936.5	1051.17
																					804	4625.8	617.52	3247.6	521.68						804	4625.8	617.52	3764.5	1205.5
																					805	4480	761.2	3644.4	522.16						805	4480	761.2	3761.83	1122.83
																					806	4366.6	724.24	3814	847.2						806	4366.6	724.24	3975.17	795.833
																					807	4301	705.6	3930	688						807	4301	705.6	4148.83	773.5
																					808	4312.2	620.56	4122.6	708.48						808	4312.2	620.56	4073.67	785
																					809	4170.2	827.36	3958.6	753.28						809	4170.2	827.36	3904.5	765.167
																					810	4172.6	1096.48	3667.6	743.28						810	4172.6	1096.48	3902.83	869.5
																					811	4102.4	830.32	3774.2	995.36						811	4102.4	830.32	3966.67	812.667
																					812	4253.2	536.56	3861.6	635.04						812	4253.2	536.56	4062.67	735.778
																					813	4079	756	3920.8	705.84						813	4079	756	4303.67	563.333
																					814	4235.2	606.16	3916.2	633.36						814	4235.2	606.16	4754.5	386.167
																					815	4545	540.4	3682.4	740.72						815	4545	540.4	4655.83	459.889
																					816	4656.8	574.72	3791.4	687.68						816	4656.8	574.72	4827	414.333
																					817	4445	597.2	4010	520.8						817	4445	597.2	4796.17	199.444
																					818	4370.8	441.52	3820.2	614.16						818	4370.8	441.52	4660.5	174.667
																					819	4044.2	676.56	4050.2	683.76						819	4044.2	676.56	4473.5	249.833
																					820	4155.4	689.76	4057.8	790.64						820	4155.4	689.76	4414.17	239.778
																					821	4129.8	636.24	4003.2	752.64						821	4129.8	636.24	4244.83	452.889
																					822	4226	675.2	3700.2	695.04						822	4226	675.2	4253.17	389.222
																					823	4333.8	526.64	3790	505.2						823	4333.8	526.64	4420.67	614.778
																					824	4343.2	459.28	3896.2	871.36						824	4343.2	459.28	4449.5	674.833
																					825	4333.4	433.76	3832	1017.6						825	4333.4	433.76	4520.5	507.833
																					826	4379.4	639.52	3636.8	678.96						826	4379.4	639.52	4630.17	430.444
																					827	4201.2	450.08	3626	839.6						827	4201.2	450.08	4636	537.667
																					828	4188.8	453.44	3523.4	843.28						828	4188.8	453.44	4642.33	438.222
																					829	4159	478.4	3627.8	804.24						829	4159	478.4	4695.67	397.111
																					830	4170.2	623.04	3558	802.8						830	4170.2	623.04	4457.17	269.5
																					831	3853	739.2	3624.4	561.92						831	3853	739.2	4527	180
																					832	3855.4	895.28	3663.2	880.56						832	3855.4	895.28	4463.17	345.833
																					833	4058.2	601.04	3671.8	920.24						833	4058.2	601.04	4378.5	543.667
																					834	4115.8	480.64	3656	792.8						834	4115.8	480.64	4445.67	442
																					835	3738.8	486.64	3344	759.6						835	3738.8	486.64	4470	460.667
																					836	3761.2	511.36	3603.4	511.68						836	3761.2	511.36	4486.17	422.5
																					837	3831.6	649.52	3779.8	546.16						837	3831.6	649.52	4591.5	365.833
																					838	4062	508.8	3902	550.4						838	4062	508.8	4626.67	532
																					839	4278.6	479.68	3784.8	461.44						839	4278.6	479.68	4442.33	427.667
																					840	4317.6	487.44	3840.4	418.72						840	4317.6	487.44	4437.5	468.333
																					841	4272.4	669.92	4140.4	513.36						841	4272.4	669.92	4308.5	626.333
																					842	3947	601.6	4078.6	567.04						842	3947	601.6	4125.5	673
																					843	4003.8	318.56	3755.2	503.76						843	4003.8	318.56	4290.33	614.889
																					844	4227.2	459.84	3339.2	771.44						844	4227.2	459.84	4485.83	349.556
																					845	4317.8	527.76	3154.4	504.88						845	4317.8	527.76	4352.5	407
																					846	4288.4	445.12	3400	469.6						846	4288.4	445.12	4291.67	434.667
																					847	4437	453.2	3665.4	506.88						847	4437	453.2	4131.5	641.333
																					848	4337.2	830.56	3576	550						848	4337.2	830.56	4014	741.667
																					849	4162	756.4	3758	418.8						849	4162	756.4	3964.83	643.889
																					850	4101	782.4	4141.4	415.76						850	4101	782.4	4317.33	626.667
																					851	4157.2	491.04	4194.6	479.44						851	4157.2	491.04	4479.5	638.833
																					852	4528.6	257.28	4207.6	428.24						852	4528.6	257.28	4403	511
																					853	4403.6	296.72	4033.6	495.68						853	4403.6	296.72	4166.5	630.667
																					854	4492.2	391.12	4008.6	472.48						854	4492.2	391.12	4177.67	770.111
																					855	4134	449.2	3924.8	521.04						855	4134	449.2	4206.83	590.222
																					856	3659.4	556.08	3668.4	748.32						856	3659.4	556.08	4414.17	451.5
																					857	3508.6	588.72	3259.2	591.44						857	3508.6	588.72	4395	363.333
																					858	3588	869.2	3378	497.2						858	3588	869.2	4441.33	524
																					859	3627.6	807.52	3752.8	621.84						859	3627.6	807.52	4737.83	239.778
																					860	3523.8	589.76	4014.8	392.16						860	3523.8	589.76	4616.83	188.833
																					861	3569.4	629.44	4122	216.8						861	3569.4	629.44	4495.17	365.167
																					862	3764.2	664.24	4046	515.2						862	3764.2	664.24	4608.67	406.667
																					863	3812	576.4	3993.4	146.08						863	3812	576.4	4385.67	666
																					864	4205.6	536.72	3968.8	544.64						864	4205.6	536.72	4328.83	733.5
																					865	3975.6	480.48	3729.4	661.52						865	3975.6	480.48	4344.33	614
																					866	4117	602	3716	686						866	4117	602	4075	680.667
																					867	4250.2	840.16	3584.4	561.92						867	4250.2	840.16	4110	709.667
																					868	4563.2	658.48	3400.8	408.64						868	4563.2	658.48	4221.33	663
																					869	4688.8	433.52	3467.6	333.68						869	4688.8	433.52	4111.17	538.167
																					870	4476.6	235.68	3446.8	532.96						870	4476.6	235.68	4016.5	553.5
																					871	4211	540	3683	420.4						871	4211	540	4123.33	607.889
																					872	4353.4	413.76	3865.4	434.48						872	4353.4	413.76	4144.33	424.667
																					873	4653	198.8	3887	498.4						873	4653	198.8	4092.33	629.556
																					874	4351	365.2	3558.8	732.64						874	4351	365.2	4126.17	706.778
																					875	4389.6	348.32	3430.6	680.48						875	4389.6	348.32	4082.67	559
																					876	4263	411.6	3254	504						876	4263	411.6	4270.67	296.222
																					877	4170	585.6	3283	554.8						877	4170	585.6	4216	384.333
																					878	3756.8	642.56	3267	590						878	3756.8	642.56	4259.17	467.111
																					879	3948.6	583.52	3087	483.2						879	3948.6	583.52	4184.67	599.111
																					880	3850.4	611.12	2963.4	464.48						880	3850.4	611.12	3865.33	664.333
																					881	3695.4	418.48	2895.8	299.36						881	3695.4	418.48	3924.83	561.833
																					882	3948	367.2	3134	205.6						882	3948	367.2	3646.33	598.778
																					883	3940.8	372.48	3144.8	320.88						883	3940.8	372.48	3633.17	497.833
																					884	3607	474	3241.4	283.68						884	3607	474	3803	484
																					885	3338.2	531.44	3226	402.8						885	3338.2	531.44	3618.67	626.556
																					886	3890.2	818.96	3385	614						886	3890.2	818.96	3756	643
																					887	3952.6	897.68	3296.6	362.32						887	3952.6	897.68	3849.67	753
																					888	4047.8	736.56	3191.4	351.92						888	4047.8	736.56	3753	574
																					889	4024	870.4	3342.4	690.88						889	4024	870.4	3637.83	466.222
																					890	3939.2	453.84	3293.4	769.28						890	3939.2	453.84	3787.67	504.444
																					891	3936.6	656.32	3639.4	1039.28						891	3936.6	656.32	3541.67	638.556
																					892	3635.2	696.24	3518.2	856.16						892	3635.2	696.24	3683.83	571.833
																					893	3667.4	559.68	3589.4	663.92						893	3667.4	559.68	3767.33	716.111
																					894	3716.6	306.32	3667	472						894	3716.6	306.32	3934	658
																					895	3941.8	472.96	3527.2	484.08						895	3941.8	472.96	4090.5	614.167
																					896	4119	483.2	3214.4	464.72						896	4119	483.2	3798.67	735.667
																					897	4136.8	511.36	3110.6	341.52						897	4136.8	511.36	3742.33	781
																					898	3991	522	3047.6	300.88						898	3991	522	3785	582
																					899	3989.4	628.88	3156.4	281.68						899	3989.4	628.88	4014	628.667
																					900	4014	624.8	2885.2	333.76						900	4014	624.8	3959	628
																					901	4021	482	2879.2	283.04						901	4021	482	4085.83	656.889
																					902	3870.8	754.56	3058.8	255.76						902	3870.8	754.56	4031.33	647.778
																					903	3912	593.6	3090.8	366.88						903	3912	593.6	4195.83	551.5
																					904	3810	477.6	3281.2	500.24						904	3810	477.6	4248.5	564.333
																					905	3730	437.2	3353	432.8						905	3730	437.2	4308.33	494.222
																					906	3885.8	696.24	3414.6	609.52						906	3885.8	696.24	4347.33	512.222
																					907	3861.4	546.32	3340.4	460.32						907	3861.4	546.32	4266.17	570.111
																					908	4041	530	3449.6	366.72						908	4041	530	4191	565.667
																					909	4073	840	3574.2	401.84						909	4073	840	4170	366.333
																					910	4091	1036	3805	574.8						910	4091	1036	3819.5	515.167
																					911	4146.2	950.24	3991.8	673.04						911	4146.2	950.24	3918.5	418.5
																					912	4250	679.2	4011.8	620.96						912	4250	679.2	4207.33	526.444
																					913	4212.2	627.76	4031.8	371.76						913	4212.2	627.76	4197.67	442.778
																					914	4028	630.8	3657.2	784.96						914	4028	630.8	4107.5	388
																					915	3908.6	369.52	3596.8	731.44						915	3908.6	369.52	3928.67	516.444
																					916	3647	480	3798	754.4						916	3647	480	3709.17	405.833
																					917	3776.4	529.44	3736	631.6						917	3776.4	529.44	3636.17	421.111
																					918	3936.2	766.24	3834.4	562.96						918	3936.2	766.24	3089.5	379.5
																					919	4069.8	716.96	4149.4	662.96						919	4069.8	716.96	3232.67	496.222
																					920	3801.8	553.84	4054	743.2						920	3801.8	553.84	3466.67	594.333
																					921	3541.8	642.16	4018.2	575.44						921	3541.8	642.16	3502.83	524.444
																					922	3393.6	599.12	3877.2	759.76						922	3393.6	599.12	3379.17	562.5
																					923	3390	616.8	3773.4	791.12						923	3390	616.8	3464.83	478.778
																					924	3569.25	515.75	3808.2	622.16						924	3569.25	515.75	3305	480.333
																					925	3928.25	804.75	3857.2	542.56						925	3928.25	804.75	3352.8	181.76
																					926	3749	844.5	3922.4	337.12						926	3749	844.5	3289	371.2
																					927	3892.5	915	3767	527.2						927	3892.5	915	3420.4	700.48
																					928	3954	710.5	3529.4	596.72						928	3954	710.5	3630.4	758.48
																					929	4041.75	736.25	3055	747.5						929	4041.75	736.25	3459.8	894.56
																					930	4108.25	685.625	3472	347.333						930	4108.25	685.625	3490.6	733.92
																					931	4189.75	670.375	3624	380.667						931	4189.75	670.375	3479.4	755.28
																					932	4103.5	600	3491.33	496.889						932	4103.5	600	3264.4	771.28
																					933	3773.75	743.75	3167	806.667						933	3773.75	743.75	3424.4	411.76
																					934	3986	902	3191.33	695.111						934	3986	902	3280.4	563.28
																					935	3940.5	671.5	3286	541.333						935	3940.5	671.5	3173.75	672.25
																					936	3624	850.667	3256	633.333						936	3624	850.667	3272.5	820
																					937	3623.67	697.556	3225.33	585.111						937	3623.67	697.556	3277.25	979.375
																					938	3350.33	741.111	3192.33	481.778						938	3350.33	741.111	3465.25	800.875
																					939	3371.33	619.111	3184.67	531.556						939	3371.33	619.111	3411.5	699.5
																					Figure 3H	Littermate		K14cre-HIF1							Figure 4H	Littermate		K14cre-HIF2
																						Mean	deviation	Mean	deviation							Mean	deviation	Mean	deviation
																					1	3622.29	695.959	3375	690.4						1	3622.29	695.959	3174.71	653.469
																					2	3547	679.429	3231	722						2	3547	679.429	2882	799.714
																					3	3515.86	613.878	3135.2	744.64						3	3515.86	613.878	3055.29	714.041
																					4	3359.43	660.612	3020.4	700.48						4	3359.43	660.612	2904.71	509.102
																					5	2967.71	720.327	3044.6	673.28						5	2967.71	720.327	2418.86	267.551
																					6	2783.14	602.735	2803.8	466.56						6	2783.14	602.735	2475.14	334.735
																					7	2554.29	451.184	2536.4	246.56						7	2554.29	451.184	2773.43	586.204
																					8	2763.71	764.735	2443.2	224.24						8	2763.71	764.735	2674	480.286
																					9	2565.71	549.306	2712.4	367.68						9	2565.71	549.306	2646.29	488.408
																					10	2681.14	582.449	2962.8	563.44						10	2681.14	582.449	2784.86	491.551
																					11	2753.14	611.592	3100.2	600.64						11	2753.14	611.592	2929.29	511.755
																					12	2920.29	782.041	2785.6	338.32						12	2920.29	782.041	2719.29	523.755
																					13	2820.57	622.082	2895.2	454.24						13	2820.57	622.082	2774	279.714
																					14	2550.71	478.449	2892.2	593.92						14	2550.71	478.449	2782.14	327.878
																					15	2647.86	559.837	2910	571.6						15	2647.86	559.837	2809.29	495.184
																					16	2693.14	669.02	2857	433.2						16	2693.14	669.02	2761.14	403.592
																					17	2380.57	296.245	2777.6	366.08						17	2380.57	296.245	2736.14	383.306
																					18	2551.86	366.98	2934	335.6						18	2551.86	366.98	2903.29	550.041
																					19	2624	527.429	3119	683.2						19	2624	527.429	2860.43	445.918
																					20	2778.14	655.633	2995	529.2						20	2778.14	655.633	2635.43	277.061
																					21	2923.14	741.02	2778.6	593.92						21	2923.14	741.02	2692.86	503.51
																					22	2723.57	822.531	2775	558						22	2723.57	822.531	2635.29	465.469
																					23	2742.71	556.449	2806.6	358.72						23	2742.71	556.449	2585.71	452.816
																					24	2862.57	741.51	2664.8	433.84						24	2862.57	741.51	2737.43	432.367
																					25	3127.43	418.204	2611.2	308.56						25	3127.43	418.204	2469	278
																					26	3223.86	405.061	2548.2	167.68						26	3223.86	405.061	2659	457.429
																					27	3334.86	771.265	2738.2	210.64						27	3334.86	771.265	3231.14	720.735
																					28	3542.86	782.449	2595.6	64.32						28	3542.86	782.449	3385.71	737.959
																					29	3394.14	1002.16	2466.4	214.48						29	3394.14	1002.16	3672	449.714
																					30	3545	1080	2436.4	163.52						30	3545	1080	3754.29	441.469
																					31	3786.71	1185.76	2783	432.8						31	3786.71	1185.76	3604	703.429
																					32	3708.14	1008.16	2783.2	377.84						32	3708.14	1008.16	3449.86	809.878
																					33	3799.29	1009.67	3119.6	328.48						33	3799.29	1009.67	3295.43	783.061
																					34	3684	928.857	3303.6	553.68						34	3684	928.857	3336.43	762.776
																					35	3649.57	816.367	3546.6	784.88						35	3649.57	816.367	3308.71	586.245
																					36	3597.29	1048.04	3522.6	660.72						36	3597.29	1048.04	3221.29	683.102
																					37	3773.57	1064.65	3500.4	457.04						37	3773.57	1064.65	3105.43	625.633
																					38	4170.14	592.98	3185.8	646.48						38	4170.14	592.98	3518.57	613.061
																					39	4217.43	484.245	3209.8	516.16						39	4217.43	484.245	3897	469.429
																					40	4127.29	887.878	3356.2	692.24						40	4127.29	887.878	4143.86	400.735
																					41	4232.86	485.347	3346.6	580.72						41	4232.86	485.347	4081.43	657.224
																					42	4364.29	229.469	3560.2	758.96						42	4364.29	229.469	4086	602.286
																					43	4343	323.143	3846	982						43	4343	323.143	4254	436.286
																					44	4225.86	634.49	3955.4	719.52						44	4225.86	634.49	4232.86	617.918
																					45	3811	532.286	4234.4	406.08						45	3811	532.286	4074	738.286
																					46	3898.71	714.041	4351	228						46	3898.71	714.041	4140.86	488.735
																					47	3814.29	899.102	4219.6	393.52						47	3814.29	899.102	4440.71	346.245
																					48	4126.57	625.755	3743.2	540.64						48	4126.57	625.755	4281.29	460.163
																					49	3985	770.857	3676	876						49	3985	770.857	4064.43	411.551
																					50	4021.14	626.694	3646.2	831.44						50	4021.14	626.694	4298	354.286
																					51	4174	534.286	3579.6	440.32						51	4174	534.286	4152.29	450.816
																					52	3973.86	646.163	3766.4	412.32						52	3973.86	646.163	4214.57	581.347
																					53	4064.29	460.531	4175.4	623.92						53	4064.29	460.531	4073	495.714
																					54	3851.71	667.184	4284.6	365.68						54	3851.71	667.184	3790.71	690.612
																					55	3729.29	895.184	4021.8	417.84						55	3729.29	895.184	4051.86	475.347
																					56	3716.43	783.51	3589	468.4						56	3716.43	783.51	4087.14	593.837
																					57	3946.71	683.673	3608	527.6						57	3946.71	683.673	4070.43	406.082
																					58	3828.29	691.673	3617	544.8						58	3828.29	691.673	4071.57	344.082
																					59	4344.86	371.878	3440.8	536.96						59	4344.86	371.878	4139.14	271.02
																					60	4340.14	264.408	3463.8	438.56						60	4340.14	264.408	4112.14	690.122
																					61	4477.14	390.694	3922.2	340.16						61	4477.14	390.694	3852.57	702.612
																					62	4211.14	520.98	3956.2	620.96						62	4211.14	520.98	3751.29	723.878
																					63	4021.43	777.102	4055	593.6						63	4021.43	777.102	4221.43	264.367
																					64	4201	611.714	4061.4	419.12						64	4201	611.714	4281.14	491.796
																					65	4230	714	3925.6	670.08						65	4230	714	3968.29	814.816
																					66	3666.86	801.837	4039.6	744.08						66	3666.86	801.837	4107.14	360.408
																					67	4094.86	543.02	3991.2	595.84						67	4094.86	543.02	4270.14	500.408
																					68	4120.43	499.918	4021.8	750.64						68	4120.43	499.918	4096	588.857
																					69	4002.29	675.673	3966.8	653.04						69	4002.29	675.673	4359.14	512.122
																					70	4263.14	664.653	3775	581.6						70	4263.14	664.653	4309.86	434.163
																					71	4355.57	577.061	3816	595.6						71	4355.57	577.061	4423.71	272.327
																					72	4286.71	497.673	4232.6	370.08						72	4286.71	497.673	4453.43	304.653
																					73	4198.71	672.327	4259.8	387.36						73	4198.71	672.327	4292.14	210.735
																					74	4482	300.857	3988.2	703.36						74	4482	300.857	3972.57	479.184
																					75	4093.29	463.102	4120.6	915.68						75	4093.29	463.102	3978	668.286
																					76	3980.86	665.02	4227.8	885.44						76	3980.86	665.02	4213.86	433.02
																					77	4047.86	695.306	3918	744.4						77	4047.86	695.306	4368.43	252.204
																					78	4001.43	777.796	3815.8	446.16						78	4001.43	777.796	4086.43	420.816
																					79	4131.71	531.265	3816.8	668.24						79	4131.71	531.265	4079.29	390.531
																					80	4207.71	397.265	3827.6	684.48						80	4207.71	397.265	4260.86	453.878
																					81	4389.71	269.388	3989.6	550.48						81	4389.71	269.388	4141.29	402.327
																					82	4186.86	569.02	3708.4	589.12						82	4186.86	569.02	4300.86	320.98
																					83	4160	530	3618.2	645.44						83	4160	530	4159.71	575.102
																					84	3985.57	591.633	3383.8	635.28						84	3985.57	591.633	4035	617.429
																					85	3518.71	509.755	3494.2	589.84						85	3518.71	509.755	4072.29	433.878
																					86	3602.43	501.347	3556.8	746.16						86	3602.43	501.347	4121.71	480.98
																					87	4279	426.571	3579	839.6						87	4279	426.571	4055.29	678.531
																					88	4521.29	650.449	3922.8	705.04						88	4521.29	650.449	4079.71	507.837
																					89	4221	780.571	4270.6	618.32						89	4221	780.571	4323.57	392.204
																					90	4087.57	711.061	4725	483.6						90	4087.57	711.061	4374.71	464.694
																					91	3836.14	636.449	4924.4	154.64						91	3836.14	636.449	3938.57	706.939
																					92	3821.14	558.449	4588.8	130.56						92	3821.14	558.449	3995.43	690.082
																					93	3949.14	780.694	4124.8	516.16						93	3949.14	780.694	4149.29	517.306
																					94	4001.29	812.531	3686.2	767.84						94	4001.29	812.531	4346	374.857
																					95	4190	982	3456.8	754.96						95	4190	982	4300.29	453.388
																					96	4642.14	617.592	3518.8	488.96						96	4642.14	617.592	3924.43	814.367
																					97	4715.57	502.612	3401.6	334.88						97	4715.57	502.612	3987.29	786.163
																					98	4510.14	717.551	3949	328						98	4510.14	717.551	4149.71	505.388
																					99	4067.57	645.224	4100.2	467.76						99	4067.57	645.224	3905.57	686.204
																					100	4105.57	832.939	3968	603.6						100	4105.57	832.939	4015.86	611.918
																					101	3952.29	580.327	3982.6	263.28						101	3952.29	580.327	4018.29	406.327
																					102	4325.86	595.347	3637.4	463.68						102	4325.86	595.347	3829.86	666.408
																					103	4200.71	892.612	3254.2	488.24						103	4200.71	892.612	3892	693.143
																					104	4217.86	1086.45	3164.6	306.72						104	4217.86	1086.45	3706.43	824.653
																					105	4241	980.857	2996.6	136.32						105	4241	980.857	3810.14	944.408
																					106	4237.57	916.327	3229.6	466.96						106	4237.57	916.327	3733.57	971.061
																					107	4234.14	738.449	3174.4	528.48						107	4234.14	738.449	3721.29	1137.18
																					108	4433.14	467.837	3578	674.4						108	4433.14	467.837	3839	1010.86
																					109	4332.29	553.673	3838.6	666.32						109	4332.29	553.673	3814	808.571
																					110	4271.29	598.816	3957.4	560.32						110	4271.29	598.816	3807.57	874.082
																					111	4144	658.857	3557.6	717.92						111	4144	658.857	3808.57	887.51
																					112	4286	643.143	3498.4	390.48						112	4286	643.143	3769.86	899.837
																					113	4263.14	670.735	3362.8	570.16						113	4263.14	670.735	3855.14	760.122
																					114	4131.29	687.878	3643.6	962.32						114	4131.29	687.878	3564.57	1002.37
																					115	4063.43	593.51	3756	1055.2						115	4063.43	593.51	3526.86	1046.12
																					116	3810.86	691.878	3647	742.8						116	3810.86	691.878	3741.43	765.347
																					117	3838	730.571	3577.6	681.92						117	3838	730.571	3635.86	762.694
																					118	3927	611.429	3637.6	708.72						118	3927	611.429	3688.57	730.49
																					119	3843.43	776.939	3620.8	612.96						119	3843.43	776.939	3521.57	389.224
																					120	3771	548.857	3644.8	770.24						120	3771	548.857	3497.71	488.898
																					121	3652.29	612.816	4077.2	547.36						121	3652.29	612.816	3724.14	531.837
																					122	3636.14	781.02	4010.2	547.84						122	3636.14	781.02	3858.57	708.49
																					123	3910	713.143	3793.8	684.56						123	3910	713.143	4232.57	434.612
																					124	4034.43	806.367	3743.8	943.76						124	4034.43	806.367	3992.29	545.02
																					125	3804.14	822.735	3772.2	943.84						125	3804.14	822.735	3863.43	473.388
																					126	3441.57	603.796	3719.8	736.96						126	3441.57	603.796	3894.86	465.061
																					127	3584.29	791.265	3457.6	656.88						127	3584.29	791.265	3591.57	560.082
																					128	4013.14	810.204	3336.4	523.28						128	4013.14	810.204	3791.29	465.388
																					129	3873.43	496.367	3469.8	570.08						129	3873.43	496.367	3791.86	593.061
																					130	3747.29	609.837	3563.2	496.24						130	3747.29	609.837	3943.57	423.224
																					131	3817	607.429	3403.8	431.36						131	3817	607.429	3686.14	634.122
																					132	3894.86	721.592	3324.4	466.08						132	3894.86	721.592	3560	828
																					133	3768.14	685.02	3367.4	368.08						133	3768.14	685.02	3461	791.429
																					134	3676	620.286	3036.4	356.08						134	3676	620.286	3366.43	761.796
																					135	3715.14	630.408	3048.6	464.72						135	3715.14	630.408	3366.43	443.918
																					136	3649	756.857	3014.2	264.64						136	3649	756.857	3431.43	394.082
																					137	3540.86	847.51	3166	306.4						137	3540.86	847.51	3249.43	603.633
																					138	3728.43	1000.33	3034.4	187.92						138	3728.43	1000.33	3256.14	627.837
																					139	4098.29	858.531	3201.6	310.48						139	4098.29	858.531	3256.57	481.633
																					140	4597.57	572.653	3407.2	302.24						140	4597.57	572.653	3505.71	581.959
																					141	4663.71	676.122	3715	502						141	4663.71	676.122	3531.29	652.898
																					142	4355.43	667.224	4030.2	421.76						142	4355.43	667.224	3524	452.571
																					143	4308.29	690.898	4121.8	636.64						143	4308.29	690.898	3492.29	356.531
																					144	4327.14	677.265	4029.4	677.52						144	4327.14	677.265	3579	670.857
																					145	4050.29	556.531	3680.4	861.68						145	4050.29	556.531	3902.57	648.082
																					146	3754.43	686.204	3578.6	815.12						146	3754.43	686.204	3964.43	538.939
																					147	3555.71	862.245	3545.4	652.72						147	3555.71	862.245	3611.29	479.388
																					148	3612	955.429	3759.4	424.32						148	3612	955.429	3448.71	738.612
																					149	3592.29	917.184	3846.4	540.32						149	3592.29	917.184	3872.86	814.163
																					150	3651.14	964.98	4107.8	659.04						150	3651.14	964.98	3933.57	638.776
																					151	3819.71	1192.9	3962.2	676.96						151	3819.71	1192.9	4060.71	253.388
																					152	3958.14	897.878	4274.2	391.36						152	3958.14	897.878	4157.57	441.796
																					153	4227.86	619.878	4482	259.2						153	4227.86	619.878	4042	483.429
																					154	4155.57	772.367	4239	526.8						154	4155.57	772.367	3509.14	523.061
																					155	3838	855.429	3993.6	923.68						155	3838	855.429	3396.86	598.98
																					156	3774.71	707.102	3964.4	965.52						156	3774.71	707.102	3745.86	328.408
																					157	3565	1048.86	3882.2	763.76						157	3565	1048.86	3745.29	391.306
																					158	3463	1185.43	3769.6	618.88						158	3463	1185.43	3680.29	760.816
																					159	3554.14	1096.73	3974	731.2						159	3554.14	1096.73	3742.14	851.306
																					160	3673	756.857	4112.4	648.32						160	3673	756.857	3858.71	967.755
																					161	3705.29	819.102	3865	745.2						161	3705.29	819.102	3860	864.571
																					162	3502.14	909.02	3687.2	641.36						162	3502.14	909.02	3821.29	575.959
																					163	3348	813.714	4076.4	537.28						163	3348	813.714	3903.71	270.245
																					164	3489.14	727.061	4153.8	326.16						164	3489.14	727.061	3729.57	421.224
																					165	3453	760.857	4088.6	398.88						165	3453	760.857	3414.57	455.633
																					166	3688.14	682.122	3616	586.4						166	3688.14	682.122	3392.14	550.98
																					167	3103.71	461.102	3361.2	637.84						167	3103.71	461.102	3375	529.714
																					168	3319.86	767.837	3341	487.2						168	3319.86	767.837	2963.14	446.122
																					169	2926.86	627.837	2953.4	448.24						169	2926.86	627.837	2964	658.571
																					170	2612.43	406.653	2620.6	583.52						170	2612.43	406.653	2915.86	764.367
																					171	2220.57	310.082	2311.2	567.44						171	2220.57	310.082	2777	634.857
																					172	1870.57	379.224	2017.2	238.72						172	1870.57	379.224	2831.71	582.531
																					173	1738.29	183.837	1889	199.6						173	1738.29	183.837	2297.86	425.551
																					174	1616.71	279.469	1665.4	174.72						174	1616.71	279.469	2070.14	338.694
																					175	1745.71	251.184	1665.8	182.16						175	1745.71	251.184	1786.14	172.082
																					176	1685.71	290.041	1712.2	203.84						176	1685.71	290.041	1726.86	303.878
																					177	1721.71	241.673	1884.6	428.72						177	1721.71	241.673	1788.14	310.408
																					178	1688.14	262.653	1687.6	322.48						178	1688.14	262.653	1703.14	285.51
																					179	1646.14	266.408	1567.8	216.64						179	1646.14	266.408	1610.86	279.02
																					180	1540.14	214.122	1570.2	152.16						180	1540.14	214.122	1573.71	281.469
																					181	1589.71	178.898	1596	216.8						181	1589.71	178.898	1512	215.429
																					182	1532.71	171.469	1596.2	226.96						182	1532.71	171.469	1616.71	218.245
																					183	1637.86	252.694	1555.6	198.88						183	1637.86	252.694	1560.14	232.408
																					184	1640.57	261.633	1541.4	275.92						184	1640.57	261.633	1630.71	287.184
																					185	1570	261.143	1584.4	314.72						185	1570	261.143	1606.71	246.122
																					186	1575.14	234.98	1495.8	179.04						186	1575.14	234.98	1719	305.714
																					187	1527.14	198.122	1520.6	222.08						187	1527.14	198.122	1640.71	250.245
																					188	1502	246.286	1531.6	224.48						188	1502	246.286	1667.57	241.633
																					189	1563	254.571	1534	198.8						189	1563	254.571	1579.86	262.776
																					190	1541.71	222.612	1598.4	224.08						190	1541.71	222.612	1510.29	268.735
																					191	1605.86	269.306	1604	124						191	1605.86	269.306	1476.43	263.959
																					192	1611	233.714	1615	151.2						192	1611	233.714	1587.57	312.204
																					193	1531.86	209.02	1666.8	207.04						193	1531.86	209.02	1633	326.571
																					194	1518.29	222.816	1590.2	149.36						194	1518.29	222.816	1669.57	321.469
																					195	1659	122.571	1603	137.6						195	1659	122.571	1569.43	254.653
																					196	1604.57	154.49	1600.4	150.32						196	1604.57	154.49	1603.71	221.184
																					197	1601.86	184.163	1678.4	178.48						197	1601.86	184.163	1634.57	201.469
																					198	1619.57	241.918	1650.2	128.56						198	1619.57	241.918	1579.57	223.061
																					199	1589.57	247.061	1655.6	144.48						199	1589.57	247.061	1659.71	168.408
																					200	1576.43	273.102	1694	127.2						200	1576.43	273.102	1694.71	192.041
																					201	1562.14	258.694	1636	131.2						201	1562.14	258.694	1706.57	243.061
																					202	1587	263.429	1645	143.2						202	1587	263.429	1630.29	215.592
																					203	1623.57	317.633	1685.6	150.48						203	1623.57	317.633	1650.14	210.122
																					204	1636.86	310.49	1652.6	126.88						204	1636.86	310.49	1652.71	250.898
																					205	1677.43	300.082	1663.4	166.72						205	1677.43	300.082	1752.57	293.918
																					206	1622	271.714	1673.4	172.88						206	1622	271.714	1791.14	307.224
																					207	1629.86	255.878	1686.2	150.64						207	1629.86	255.878	1790.71	324.245
																					208	1634.29	207.592	1683.6	170.88						208	1634.29	207.592	1740.86	278.408
																					209	1653.86	227.592	1725.8	217.36						209	1653.86	227.592	1708.86	220.98
																					210	1650.71	246.327	1678.4	169.28						210	1650.71	246.327	1738.71	191.551
																					211	1661.43	285.51	1685	151.6						211	1661.43	285.51	1642.86	185.633
																					212	1843.29	406.327	1705.2	131.44						212	1843.29	406.327	1713.57	234.367
																					213	1843.57	369.633	1742.2	171.12						213	1843.57	369.633	1694	225.143
																					214	1778.29	337.102	1873.8	264.96						214	1778.29	337.102	1715.86	167.878
																					215	1813.43	295.796	1943.4	274.72						215	1813.43	295.796	1743.57	212.082
																					216	1734.43	303.51	1908.4	291.68						216	1734.43	303.51	1669.43	160.653
																					217	1721.43	292.531	1932.8	322.16						217	1721.43	292.531	1649.86	171.592
																					218	1683.14	268.653	1859.6	259.92						218	1683.14	268.653	1711.29	98.3265
																					219	1721.86	260.531	1876	238.8						219	1721.86	260.531	1629.29	156.531
																					220	1710.14	258.041	1813.2	209.36						220	1710.14	258.041	1702.57	196.49
																					221	1752.29	262.653	1804.6	179.68						221	1752.29	262.653	1745.43	189.224
																					222	1845.86	256.49	1827.2	154.24						222	1845.86	256.49	1749.86	193.306
																					223	1833.29	244.449	1905.4	160.08						223	1833.29	244.449	1744.29	189.755
																					224	1786.71	234.776	1928.2	154.24						224	1786.71	234.776	1758.57	222.367
																					225	1724.57	246.612	1899.6	173.92						225	1724.57	246.612	1802.71	225.469
																					226	1733.71	243.469	1848.6	153.52						226	1733.71	243.469	1740.29	185.755
																					227	1741.29	247.673	1885.8	182.96						227	1741.29	247.673	1651.57	220.327
																					228	1676.14	275.224	1894	149.6						228	1676.14	275.224	1655.86	206.735
																					229	1667.43	273.959	1895.2	140.16						229	1667.43	273.959	1671.43	220.245
																					230	1680.14	271.469	1944.8	161.44						230	1680.14	271.469	1642.43	239.51
																					231	1714.71	317.265	1943.8	194.64						231	1714.71	317.265	1594.57	244.735
																					232	1759.71	334.98	1928.4	176.08						232	1759.71	334.98	1663	266.286
																					233	1762	357.429	1892.8	151.76						233	1762	357.429	1754.71	241.837
																					234	1814.29	407.878	1841.6	147.92						234	1814.29	407.878	1743.29	202.816
																					235	1725.29	390.735	1842.2	152.24						235	1725.29	390.735	1835.71	98.2449
																					236	1731.86	246.49	1942.8	258.24						236	1731.86	246.49	1865	111.714
																					237	1700.29	289.306	1888.6	213.12						237	1700.29	289.306	1890.86	138.122
																					238	1665.29	299.878	1854.4	140.88						238	1665.29	299.878	1835	93.7143
																					239	1713.14	316.367	1865.2	127.68						239	1713.14	316.367	1888.86	178.694
																					240	1733	292	1871.2	166.56						240	1733	292	1888.14	239.878
																					241	1714.71	251.551	1874.2	116.08						241	1714.71	251.551	1838	229.429
																					242	1757.43	260.245	1854.2	109.76						242	1757.43	260.245	1894.14	220.163
																					243	1763	295.143	1862.4	170.72						243	1763	295.143	1838	242.571
																					244	1727.86	284.49	1893.2	147.76						244	1727.86	284.49	1787.71	200.898
																					245	1789.71	282.612	1899	216.8						245	1789.71	282.612	1799.57	298.816
																					246	1894.29	345.673	1867.2	174.16						246	1894.29	345.673	1836.57	312.939
																					247	1820.86	303.592	1875	165.6						247	1820.86	303.592	1803.71	257.388
																					248	1731.57	279.918	1850.4	201.68						248	1731.57	279.918	1746.71	215.837
																					249	1726	278.857	1841.8	176.56						249	1726	278.857	1741.57	212.898
																					250	1696.57	270.898	1863.8	199.44						250	1696.57	270.898	1850.71	235.02
																					251	1675.71	274.694	1873.8	171.04						251	1675.71	274.694	1799	254.857
																					252	1716.29	309.878	1856.8	188.64						252	1716.29	309.878	1742.29	223.184
																					253	1757.14	329.51	1829	170						253	1757.14	329.51	1816.86	290.98
																					254	1701.29	250.449	1908.4	189.92						254	1701.29	250.449	1849	329.714
																					255	1756.86	258.735	1979.2	194.24						255	1756.86	258.735	1806.86	303.796
																					256	1779	266.286	1855	160						256	1779	266.286	1806.14	298.449
																					257	1770.57	238.898	1804.2	165.44						257	1770.57	238.898	1795.14	214.122
																					258	1759.43	214.939	1819.4	164.88						258	1759.43	214.939	1755.43	243.673
																					259	1740.14	228.98	1819.2	179.04						259	1740.14	228.98	1925.86	187.224
																					260	1734.57	252.49	1821.6	142.32						260	1734.57	252.49	1950	292
																					261	1733.71	240.612	1828	174						261	1733.71	240.612	1939.14	179.347
																					262	1715.29	259.673	1836.8	187.76						262	1715.29	259.673	1907	162.286
																					263	1748.43	258.653	1826.2	175.04						263	1748.43	258.653	1844.14	136.49
																					264	1776.29	180.612	1834.8	177.76						264	1776.29	180.612	1892	246.857
																					265	1789.86	163.265	1860.2	166.64						265	1789.86	163.265	1920.14	325.306
																					266	1771.43	173.102	1882.4	192.88						266	1771.43	173.102	1902.43	239.51
																					267	1742.29	213.306	1885.6	191.52						267	1742.29	213.306	1950.43	226.816
																					268	1713.71	215.469	1838.6	135.36						268	1713.71	215.469	1866.86	220.204
																					269	1705	211.143	1864.8	130.88						269	1705	211.143	1896	265.714
																					270	1704.57	183.347	1878.6	151.28						270	1704.57	183.347	1959.71	299.184
																					271	1805.29	169.388	1930	283.6						271	1805.29	169.388	1940.14	293.592
																					272	1786.57	314.082	2024.4	314.08						272	1786.57	314.082	1923.43	306.776
																					273	1756.43	315.959	2112.8	360.56						273	1756.43	315.959	1928.57	328.653
																					274	1696	307.429	2062	340.4						274	1696	307.429	1862.57	181.51
																					275	1739.14	306.653	2026	224.4						275	1739.14	306.653	1924.29	193.388
																					276	1735	300.286	1885.8	234.96						276	1735	300.286	1961.29	218.041
																					277	1742.71	268.122	1925.2	210.64						277	1742.71	268.122	1956.86	188.367
																					278	1693.86	254.49	1974.2	224.96						278	1693.86	254.49	1975.29	321.551
																					279	1715.86	247.878	1978.4	223.68						279	1715.86	247.878	1998.29	366.776
																					280	1728.29	232.531	1954.6	227.92						280	1728.29	232.531	1964	363.429
																					281	1653.43	219.796	1952	260.8						281	1653.43	219.796	1860.29	242.898
																					282	1709.71	259.755	1869	177.6						282	1709.71	259.755	1931.57	264.082
																					283	1822.29	258.816	1820.8	172.16						283	1822.29	258.816	1894.43	184.776
																					284	1854	271.429	1860.6	160.72						284	1854	271.429	1975.57	227.061
																					285	1798.43	257.796	1895.2	163.84						285	1798.43	257.796	2027.57	270.49
																					286	1769.71	242.408	2043.8	291.36						286	1769.71	242.408	1988.86	253.837
																					287	1845	280.857	2019.2	249.44						287	1845	280.857	2060.86	363.224
																					288	2044.43	260.082	1939	171.2						288	2044.43	260.082	2186	524.571
																					289	2020	320.571	1954.2	214.24						289	2020	320.571	2238.86	572.122
																					290	1908.71	300.327	2016.6	265.52						290	1908.71	300.327	2185.86	571.265
																					291	1928.57	383.918	2034.4	239.68						291	1928.57	383.918	2172.86	422.98
																					292	1932.71	342.163	2066.2	203.76						292	1932.71	342.163	2251.43	480.653
																					293	1879.43	356.204	2221.2	350.72						293	1879.43	356.204	2226.86	476.694
																					294	1967.86	498.122	2180.2	359.84						294	1967.86	498.122	2350.86	312.449
																					295	1915.71	421.673	2183.6	309.12						295	1915.71	421.673	2375.14	311.837
																					296	1887.86	305.918	2237.8	432.16						296	1887.86	305.918	2310.71	356.245
																					297	1892.14	336.694	2130.4	393.28						297	1892.14	336.694	2322.43	449.347
																					298	1957.71	412.816	2120	303.6						298	1957.71	412.816	2419.14	348.163
																					299	1957.29	381.102	2095.6	227.12						299	1957.29	381.102	2421	389.143
																					300	1990.29	447.673	2100.6	268.72						300	1990.29	447.673	2335.71	489.388
																					301	1978.71	455.755	2072.6	281.92						301	1978.71	455.755	2496.86	407.306
																					302	1915.86	407.592	2133.8	231.04						302	1915.86	407.592	2435.71	325.469
																					303	1969.86	375.592	2114.6	274.88						303	1969.86	375.592	2385.57	377.061
																					304	2003.57	399.918	2216.4	335.68						304	2003.57	399.918	2337.43	523.061
																					305	1942.14	421.02	2252.8	358.16						305	1942.14	421.02	2393.14	554.163
																					306	1980.71	490.816	2341.4	508.08						306	1980.71	490.816	2356	471.143
																					307	2022.43	414.327	2346.6	521.12						307	2022.43	414.327	2392.29	472.408
																					308	2054.14	347.551	2332	505.2						308	2054.14	347.551	2374	562.571
																					309	2084	466	2243.2	344.32						309	2084	466	2266.29	529.755
																					310	2098.86	392.408	2143.4	207.68						310	2098.86	392.408	2142.57	439.918
																					311	2148.14	287.592	2158	255.6						311	2148.14	287.592	2198.43	523.633
																					312	2100	256.857	2167.4	260.88						312	2100	256.857	2228	624.857
																					313	2082.57	201.224	2250.8	171.04						313	2082.57	201.224	2176.86	504.408
																					314	1981.86	251.224	2229.4	196.08						314	1981.86	251.224	2044.29	317.755
																					315	1927.29	188.898	2149.8	160.96						315	1927.29	188.898	2022.57	360.653
																					316	1821.57	283.224	2222	400.8						316	1821.57	283.224	2160	467.429
																					317	1868.29	328.531	2203.6	406.32						317	1868.29	328.531	2216.86	525.51
																					318	1936.86	307.265	2075.6	293.12						318	1936.86	307.265	2189.71	502.735
																					319	1908.71	233.673	2017.2	261.84						319	1908.71	233.673	2239.14	325.592
																					320	1833.86	252.163	2044.8	276.24						320	1833.86	252.163	2222.29	362.694
																					321	1834.86	203.837	2067	324.4						321	1834.86	203.837	2189.14	277.837
																					322	1860.86	242.98	2062.4	283.28						322	1860.86	242.98	2176	375.143
																					323	2018.43	334.204	2090.6	282.08						323	2018.43	334.204	2163.43	405.918
																					324	2217	332	2193.6	389.52						324	2217	332	2133.71	409.878
																					325	2105.43	407.755	2327.2	445.84						325	2105.43	407.755	2283	369.143
																					326	2065.86	448.122	2381.6	524.72						326	2065.86	448.122	2403.43	505.918
																					327	2124.57	518.367	2447.8	670.56						327	2124.57	518.367	2293.86	569.224
																					328	2024.86	514.653	2429	698.8						328	2024.86	514.653	2317.71	585.388
																					329	2013.57	451.102	2557.8	747.36						329	2013.57	451.102	2245.86	394.408
																					330	1889.43	355.51	2372.4	560.88						330	1889.43	355.51	2361.86	531.592
																					331	2016.43	356.939	2312.4	514.08						331	2016.43	356.939	2597	770.571
																					332	2032.29	430.816	2113.4	292.48						332	2032.29	430.816	2397.57	604.204
																					333	1978.14	477.265	2110.8	247.36						333	1978.14	477.265	2224.14	420.122
																					334	1905.57	469.918	2047	165.2						334	1905.57	469.918	2209.43	313.918
																					335	1974.71	442.245	2234.2	242.96						335	1974.71	442.245	2267.29	415.265
																					336	2034.14	419.633	2171.2	328.24						336	2034.14	419.633	2276.57	497.796
																					337	2080.29	518.122	2122.8	292.56						337	2080.29	518.122	2209	390.286
																					338	2111.57	517.959	2134.6	269.52						338	2111.57	517.959	2367.86	395.224
																					339	2119.29	384.898	2226.4	346.88						339	2119.29	384.898	2339.14	484.735
																					340	2126.43	382.367	2229.8	337.84						340	2126.43	382.367	2400.29	602.041
																					341	2028.71	355.673	2193	312.8						341	2028.71	355.673	2522.57	638.939
																					342	1904.14	273.878	2338.4	344.48						342	1904.14	273.878	2456.57	448.653
																					343	1896.86	373.51	2216.4	203.12						343	1896.86	373.51	2633.14	434.735
																					344	1943.14	306.735	2272.6	273.52						344	1943.14	306.735	2661.29	448.898
																					345	1896.43	372.776	2342.4	477.68						345	1896.43	372.776	2572.71	494.245
																					346	1904	422	2402	584.8						346	1904	422	2359.43	303.918
																					347	2017.71	599.306	2403.8	466.16						347	2017.71	599.306	2143.43	256.082
																					348	2136.57	545.388	2365	398.8						348	2136.57	545.388	2265.71	257.755
																					349	2345.57	534.082	2485.8	458.96						349	2345.57	534.082	2320.57	277.918
																					350	2413.43	559.347	2550	529.2						350	2413.43	559.347	2383.71	323.755
																					351	2330.57	433.633	2402.6	491.12						351	2330.57	433.633	2288.29	424.327
																					352	2408.71	558.041	2387.4	414.08						352	2408.71	558.041	2055.86	287.51
																					353	2357.14	568.122	2389.4	211.36						353	2357.14	568.122	2093.86	252.367
																					354	2347.86	645.306	2479.6	282.32						354	2347.86	645.306	1991	224
																					355	2302.14	602.122	2528.6	423.12						355	2302.14	602.122	1974.57	289.673
																					356	2286.86	546.408	2565	464						356	2286.86	546.408	2142.71	486.449
																					357	2243.57	452.082	2477.6	351.68						357	2243.57	452.082	2305.71	704.449
																					358	2138	612.286	2423	380						358	2138	612.286	2327.43	679.469
																					359	2138	594.286	2539.8	329.04						359	2138	594.286	2135.86	541.51
																					360	2168.71	571.673	2376	245.6						360	2168.71	571.673	2107.29	401.184
																					361	2196.86	585.551	2268.4	195.76						361	2196.86	585.551	2099	293.429
																					362	2239.14	675.02	2163.2	144.48						362	2239.14	675.02	2143.29	236.245
																					363	2114.29	622.041	2186.4	143.76						363	2114.29	622.041	2331.14	254.735
																					364	2091.57	626.939	2295.2	240.24						364	2091.57	626.939	2521	484.857
																					365	2084.29	569.184	2217	204.8						365	2084.29	569.184	2594.71	455.02
																					366	2085.43	590.327	2276.4	250.48						366	2085.43	590.327	2559	524
																					367	2017.57	546.939	2289.2	299.04						367	2017.57	546.939	2448.86	554.98
																					368	2055.14	559.02	2338.4	375.04						368	2055.14	559.02	2523.71	416.245
																					369	1993.57	555.224	2356.8	431.76						369	1993.57	555.224	2544.29	326.408
																					370	1914.71	499.673	2445.2	573.44						370	1914.71	499.673	2517.71	372.816
																					371	1846.43	457.633	2482	664						371	1846.43	457.633	2415.86	332.449
																					372	1941.43	446.776	2451.6	657.12						372	1941.43	446.776	2522	303.429
																					373	1899	370.857	2313.4	598.08						373	1899	370.857	2596.29	478.898
																					374	1968.29	335.755	2352	382						374	1968.29	335.755	2507.43	493.633
																					375	1975.43	347.633	2210.8	330.16						375	1975.43	347.633	2429.43	409.184
																					376	1997.71	405.673	2085.8	173.76						376	1997.71	405.673	2292.29	378.98
																					377	2009	420.286	2063.2	157.84						377	2009	420.286	2229.57	325.959
																					378	1951.57	314.082	2041.4	211.28						378	1951.57	314.082	2182.86	367.51
																					379	1911.29	386.327	2146.2	178.64						379	1911.29	386.327	2163.14	357.306
																					380	1944	453.714	2054.4	152.88						380	1944	453.714	2147	310.857
																					381	1991.43	415.633	1981	201.6						381	1991.43	415.633	2171.57	392.531
																					382	2003.43	420.776	1963.4	206.32						382	2003.43	420.776	2111.29	350.041
																					383	1905.71	367.388	1934.4	215.92						383	1905.71	367.388	2166.57	295.837
																					384	1841.43	347.918	1881.8	148.24						384	1841.43	347.918	2195.86	359.224
																					385	1854.57	413.51	1963	178						385	1854.57	413.51	2222.29	503.837
																					386	1899.43	487.796	1993.4	201.68						386	1899.43	487.796	2137.29	463.837
																					387	1858.43	487.796	2010	179.2						387	1858.43	487.796	2065	416.286
																					388	1809.14	446.122	2006.4	192.88						388	1809.14	446.122	2064.86	271.592
																					389	1815.43	417.796	1998.4	189.52						389	1815.43	417.796	1995.71	319.959
																					390	1743.43	333.633	2059.2	278.96						390	1743.43	333.633	2002.29	290.327
																					391	1785.57	348.939	2028.4	250.32						391	1785.57	348.939	1937.57	225.796
																					392	1781.57	389.51	1972.8	219.04						392	1781.57	389.51	1975.57	287.224
																					393	1772.29	365.469	2005.2	155.76						393	1772.29	365.469	1993.14	309.306
																					394	1811.14	401.306	2061.4	227.52						394	1811.14	401.306	2070.14	400.98
																					395	1799.71	385.184	2246.6	273.92						395	1799.71	385.184	2172.14	468.163
																					396	1806.29	351.102	2214.4	305.68						396	1806.29	351.102	2117.86	495.265
																					397	1862.43	346.367	2154.2	251.44						397	1862.43	346.367	2026.14	268.49
																					398	1892.43	285.061	2096.8	194.16						398	1892.43	285.061	2100.43	265.918
																					399	1851.43	320.49	2177.2	216.24						399	1851.43	320.49	2139.71	222.449
																					400	1865.14	353.837	2165	278.4						400	1865.14	353.837	2079.71	240.531
																					401	1901	444	1993.6	117.68						401	1901	444	2133	221.714
																					402	1916.14	580.735	1924.2	69.44						402	1916.14	580.735	2393.14	473.061
																					403	2030.71	579.959	1955	61.2						403	2030.71	579.959	2396.86	446.367
																					404	2064.14	613.878	2037	180.8						404	2064.14	613.878	2321.43	388.49
																					405	2116.14	515.878	2110.6	210.32						405	2116.14	515.878	2358.71	360.449
																					406	2013.14	454.163	2145.8	290.96						406	2013.14	454.163	2525.14	482.776
																					407	2096	636.857	2186.6	358.32						407	2096	636.857	2538.71	309.306
																					408	2083.43	680.776	2196.2	345.44						408	2083.43	680.776	2538.29	365.755
																					409	2107.29	595.673	2317	499.6						409	2107.29	595.673	2539.71	494.245
																					410	2063.86	595.265	2268.2	386.24						410	2063.86	595.265	2634.14	345.306
																					411	2008	569.143	2395	428						411	2008	569.143	2579.29	337.673
																					412	1966.14	501.02	2353.8	436.56						412	1966.14	501.02	2553.71	335.959
																					413	2048.86	492.939	2351.8	490.96						413	2048.86	492.939	2729.43	340.653
																					414	2040.71	577.959	2345.4	387.68						414	2040.71	577.959	2614.71	367.469
																					415	1920.29	468.408	2417.4	398.48						415	1920.29	468.408	2519.71	246.449
																					416	1870.43	428.327	2402.6	365.12						416	1870.43	428.327	2385.14	326.776
																					417	1881.57	304.245	2375.2	217.04						417	1881.57	304.245	2232	366.857
																					418	2019.14	370.449	2382.4	115.68						418	2019.14	370.449	2187.29	360.408
																					419	2090.71	437.592	2371.2	179.36						419	2090.71	437.592	2204.14	394.204
																					420	1973.86	424.653	2378.4	277.68						420	1973.86	424.653	2178.71	297.102
																					421	2001.29	458.612	2350.4	459.68						421	2001.29	458.612	2257.57	404.531
																					422	1916.86	428.939	2340.6	319.92						422	1916.86	428.939	2393.86	229.837
																					423	2008.71	590.531	2478	338.4						423	2008.71	590.531	2258	353.714
																					424	2035.14	512.776	2424.2	287.36						424	2035.14	512.776	2185.14	442.735
																					425	2009.57	511.959	2514.4	362.72						425	2009.57	511.959	2191.29	402.694
																					426	2059.14	458.735	2436.4	316.72						426	2059.14	458.735	2221	522.857
																					427	2169.29	508.245	2449.2	351.04						427	2169.29	508.245	2344.43	590.776
																					428	2282.86	549.878	2494.6	425.28						428	2282.86	549.878	2344.57	472.204
																					429	2190.71	457.184	2451	384.8						429	2190.71	457.184	2056.14	421.878
																					430	2230.86	594.98	2351.4	444.32						430	2230.86	594.98	2173.14	296.49
																					431	2294	628.286	2466.2	551.76						431	2294	628.286	2015.43	153.796
																					432	2347.86	571.265	2588.6	540.08						432	2347.86	571.265	1962.57	143.224
																					433	2276.43	582.939	2620.4	575.92						433	2276.43	582.939	1999.14	110.694
																					434	2201.71	666.612	2584.2	514.16						434	2201.71	666.612	2119.43	210.612
																					435	2266	584.857	2611.8	573.76						435	2266	584.857	2232.57	216.776
																					436	2314.71	574.898	2530.2	390.64						436	2314.71	574.898	2240	324.286
																					437	2380	583.429	2595.4	394.08						437	2380	583.429	2294.29	429.102
																					438	2330	485.143	2592.4	486.72						438	2330	485.143	2430	464
																					439	2233.86	545.551	2433.8	351.44						439	2233.86	545.551	2260.14	502.163
																					440	2310	398.571	2356	201.2						440	2310	398.571	2157.14	460.204
																					441	2159.43	297.347	2298	249.2						441	2159.43	297.347	2075.57	323.388
																					442	2023	356.857	2229.6	203.28						442	2023	356.857	1941.29	185.265
																					443	2155.57	260.49	2226.6	161.52						443	2155.57	260.49	1935.86	195.02
																					444	2020.71	494.98	2303.8	171.44						444	2020.71	494.98	2040.57	272.082
																					445	2170.86	273.592	2345.8	199.44						445	2170.86	273.592	2275.43	439.224
																					446	2077.14	232.122	2403.2	249.84						446	2077.14	232.122	2165.71	363.388
																					447	2211.57	266.367	2269	135.6						447	2211.57	266.367	2122.29	342.327
																					448	2241.43	309.347	2220.6	123.04						448	2241.43	309.347	2135.14	247.878
																					449	2152	316.857	2230.2	196.24						449	2152	316.857	2126.57	328.367
																					450	2150	264.286	2296.6	224.32						450	2150	264.286	2045.14	213.633
																					451	1998.86	176.408	2399	270						451	1998.86	176.408	2114	112.857
																					452	1941	199.714	2442.2	325.44						452	1941	199.714	2126	232
																					453	2012.14	233.878	2431.8	417.68						453	2012.14	233.878	2206	261.429
																					454	1989.71	164.327	2489.2	378.72						454	1989.71	164.327	2174.86	292.408
																					455	1959.29	226.245	2679.4	251.92						455	1959.29	226.245	2184.57	320.082
																					456	1916.43	352.653	2560.6	324.72						456	1916.43	352.653	2295.29	340.041
																					457	2049	485.714	2577.8	316.56						457	2049	485.714	2232.71	364.163
																					458	2145	457.429	2674.8	186.16						458	2145	457.429	2257.29	337.551
																					459	2249.71	410.898	2578.2	220.64						459	2249.71	410.898	2252.43	486.776
																					460	2348.14	373.51	2459.6	208.88						460	2348.14	373.51	2092.43	390.776
																					461	2233.14	357.837	2332.8	310.16						461	2233.14	357.837	2106.86	399.592
																					462	2022.57	386.939	2225.4	165.68						462	2022.57	386.939	2081.86	231.306
																					463	2118.43	417.796	2303.2	187.04						463	2118.43	417.796	2050.29	256.898
																					464	2168.86	452.49	2208.8	273.04						464	2168.86	452.49	2099.71	402.816
																					465	2250	600.857	2508.2	170.64						465	2250	600.857	2230	476.571
																					466	2235.71	629.388	2495.8	304.16						466	2235.71	629.388	2212	498.857
																					467	2260.71	678.531	2432.8	374.24						467	2260.71	678.531	2363	492.571
																					468	2167.29	581.959	2482.6	493.12						468	2167.29	581.959	2460.71	463.959
																					469	2137.71	576.816	2384.4	504.88						469	2137.71	576.816	2362.14	419.306
																					470	2174.29	598.898	2343.2	415.12						470	2174.29	598.898	2246.71	253.388
																					471	2069	495.429	2503.4	498.32						471	2069	495.429	2268.86	248.122
																					472	2005.71	415.184	2449	457.2						472	2005.71	415.184	2061	118
																					473	1947.86	454.694	2299.4	300.32						473	1947.86	454.694	1929.14	135.633
																					474	2030.43	432.367	2312	101.6						474	2030.43	432.367	1974.43	211.102
																					475	2080.29	407.592	2300.4	136.48						475	2080.29	407.592	2065.14	227.347
																					476	2174.71	370.327	2226	199.2						476	2174.71	370.327	2090.43	242.653
																					477	2132.14	461.265	2182	215.2						477	2132.14	461.265	2084	238.286
																					478	2123.71	482.898	2215.4	167.92						478	2123.71	482.898	2041.57	350.245
																					479	2235.86	454.449	2208.4	372.32						479	2235.86	454.449	2039.71	313.673
																					480	2306.71	539.388	2386.4	422.08						480	2306.71	539.388	2092.71	208.041
																					481	2398.43	505.102	2515.4	505.28						481	2398.43	505.102	2053.57	197.469
																					482	2283.86	507.837	2548	456						482	2283.86	507.837	2014.71	256.327
																					483	2325.14	406.367	2258.4	183.52						483	2325.14	406.367	2043.57	303.224
																					484	2383.14	445.551	2182.4	209.84						484	2383.14	445.551	2164.86	496.98
																					485	2346.43	498.082	2230.6	367.12						485	2346.43	498.082	2167.57	445.796
																					486	2422	601.714	2394	247.6						486	2422	601.714	2001.86	256.082
																					487	2383.14	572.98	2277.4	161.68						487	2383.14	572.98	2001	240.286
																					488	2363.71	497.469	2196.4	159.52						488	2363.71	497.469	2137.71	410.245
																					489	2339	421.143	2241.4	268.48						489	2339	421.143	2182.86	501.51
																					490	2204.71	336.816	2209	230.8						490	2204.71	336.816	2184.57	440.653
																					491	2089.14	427.878	2247.6	111.36						491	2089.14	427.878	2252.43	375.224
																					492	1968.29	426.041	2260.2	146.96						492	1968.29	426.041	2075.86	429.265
																					493	2009.57	336.49	2359.6	251.12						493	2009.57	336.49	2046	407.429
																					494	2005.57	291.918	2352.4	358.08						494	2005.57	291.918	2188.29	396.041
																					495	2200	374.857	2383.6	297.52						495	2200	374.857	2296.43	480.082
																					496	2114.57	368.653	2373	370.4						496	2114.57	368.653	2453	558.571
																					497	2040	507.429	2541.4	218.88						497	2040	507.429	2407.14	525.265
																					498	2199.57	536.204	2578	309.6						498	2199.57	536.204	2350.71	572.612
																					499	2210.43	494.612	2734.8	366.16						499	2210.43	494.612	2237	435.143
																					500	2121.29	534.898	2769.4	510.48						500	2121.29	534.898	2128	236
																					501	2013.86	467.796	2680	638						501	2013.86	467.796	2002.29	210.816
																					502	1938.86	456.98	2626.2	578.24						502	1938.86	456.98	2210	285.429
																					503	1926.86	330.122	2441.2	401.76						503	1926.86	330.122	2109.86	325.878
																					504	1902.29	355.673	2307.2	300.24						504	1902.29	355.673	1960.71	251.837
																					505	1939.43	340.939	2134.8	235.84						505	1939.43	340.939	2121.14	327.265
																					506	2139.86	285.878	2093.2	315.36						506	2139.86	285.878	2015.71	330.327
																					507	2253	312	2168.4	309.12						507	2253	312	2008.57	181.633
																					508	2125.71	384.163	2098.8	277.84						508	2125.71	384.163	2006.86	207.306
																					509	2034.86	379.551	2218.8	202.64						509	2034.86	379.551	2079.14	350.735
																					510	2054.86	392.449	2236.2	236.96						510	2054.86	392.449	2225.43	492.49
																					511	2112.43	487.918	2372.6	328.08						511	2112.43	487.918	2380.86	610.122
																					512	2157.14	580.163	2455.2	436.16						512	2157.14	580.163	2356.71	563.388
																					513	1970.29	361.959	2482.8	285.04						513	1970.29	361.959	2238.86	332.98
																					514	1906.86	377.061	2251.8	256.96						514	1906.86	377.061	2115.14	169.837
																					515	1893.86	326.163	2115.6	154.88						515	1893.86	326.163	2078.43	190.939
																					516	1793.14	348.449	2143	120.4						516	1793.14	348.449	2068.71	185.592
																					517	1838.71	289.837	2238	143.2						517	1838.71	289.837	2049.71	212.898
																					518	1880.71	334.327	2241.4	191.92						518	1880.71	334.327	1945	222.571
																					519	1898	357.714	2188	182.8						519	1898	357.714	1922.86	122.735
																					520	2089.71	309.837	2092.4	220.32						520	2089.71	309.837	1992.86	181.551
																					521	2131.57	341.633	2167.2	209.36						521	2131.57	341.633	2158.14	325.551
																					522	2245	452.857	2130.2	164.56						522	2245	452.857	2350.14	346.163
																					523	2310	387.714	2070.4	157.92						523	2310	387.714	2262	382.571
																					524	2267.86	510.449	2120	191.2						524	2267.86	510.449	2271.14	464.735
																					525	2217	460	2196.6	274.56						525	2217	460	2196.29	508.245
																					526	2121.71	521.102	2208.6	400.16						526	2121.71	521.102	2008	375.429
																					527	2152	387.429	2250.6	481.92						527	2152	387.429	2048	266.857
																					528	2066	389.143	2253.6	450.72						528	2066	389.143	2094.71	306.612
																					529	2125.43	466.082	2251.4	360.88						529	2125.43	466.082	2114.43	283.959
																					530	2145.71	443.673	2206.8	300.24						530	2145.71	443.673	2205.71	353.755
																					531	2195.86	373.633	2168.2	329.76						531	2195.86	373.633	2259.14	416.98
																					532	2116.43	415.959	2139.4	222.32						532	2116.43	415.959	2233.71	359.755
																					533	2136	399.429	2204.6	272.08						533	2136	399.429	2080.43	267.918
																					534	1990.14	357.265	2308.8	188.96						534	1990.14	357.265	1987.14	288.122
																					535	2050.14	408.122	2301.8	325.76						535	2050.14	408.122	2012.29	235.551
																					536	2058.14	364.122	2375.4	261.52						536	2058.14	364.122	2171	294
																					537	1990.86	296.694	2204.2	163.28						537	1990.86	296.694	2145	326.286
																					538	1932.71	307.102	2219.6	146.88						538	1932.71	307.102	1971.43	169.184
																					539	2084.57	392.898	2385.8	253.76						539	2084.57	392.898	2079.71	242.612
																					540	2187.14	407.796	2428.8	198.16						540	2187.14	407.796	2220	362
[truncated: 487 more rows]
